# Supplementary material for: Growth inhibitory factor/metallothionein-3 is a sulfane sulfur-binding protein
Source: eLife. 2025 Nov 14;12:RP92120. doi: 10.7554/eLife.92120 (PMC12618007; doi:10.7554/eLife.92120)
Supplement: Supplementary file 1. [file elife-92120-supp1.zip]

Archive with 1 entries (1 files):
- hMT3_CysS_to_CysSS.pdb
