# Supplementary material for: Growth inhibitory factor/metallothionein-3 is a sulfane sulfur-binding protein
Source: eLife. 2025 Nov 14;12:RP92120. doi: 10.7554/eLife.92120 (PMC12618007; doi:10.7554/eLife.92120)
Supplement: Supplementary file 1. [file elife-92120-supp1.zip › hMT3_CysS_to_CysSS.pdb]

HEADER    METALLOTHIONEIN                                             
REMARK  99                                                                      
REMARK  99 MOE v2020.09 (Chemical Computing Group ULC) Tue Mar 29 14:41:35 2022 
SEQRES   1     68  MET ASP PRO GLU THR CYS PRO CYS PRO SER GLY GLY SER
SEQRES   2     68  CYS THR CYS ALA ASP SER CYS LYS CYS GLU GLY CYS LYS
SEQRES   3     68  CYS THR SER CYS LYS LYS SER CYS CYS SER CYS CYS PRO
SEQRES   4     68  ALA GLU CYS GLU LYS CYS ALA LYS ASP CYS VAL CYS LYS
SEQRES   5     68  GLY GLY GLU ALA ALA GLU ALA GLU ALA GLU LYS CYS SER
SEQRES   6     68  CYS CYS GLN
ATOM      1  N   MET     1      17.430  19.377  50.468  1.00  0.00           N1+
ATOM      2  CA  MET     1      16.142  18.677  50.390  1.00  0.00           C  
ATOM      3  C   MET     1      15.098  19.637  49.842  1.00  0.00           C  
ATOM      4  O   MET     1      14.506  20.389  50.604  1.00  0.00           O  
ATOM      5  CB  MET     1      15.722  18.034  51.732  1.00  0.00           C  
ATOM      6  CG  MET     1      16.322  18.596  53.033  1.00  0.00           C  
ATOM      7  SD  MET     1      16.273  20.394  53.264  1.00  0.00           S  
ATOM      8  CE  MET     1      16.533  20.489  55.056  1.00  0.00           C  
ATOM      9  H1  MET     1      18.160  18.709  50.683  1.00  0.00           H  
ATOM     10  H2  MET     1      17.386  20.092  51.182  1.00  0.00           H  
ATOM     11  H3  MET     1      17.656  19.802  49.579  1.00  0.00           H  
ATOM     12  HA  MET     1      16.243  17.867  49.673  1.00  0.00           H  
ATOM     13  HB2 MET     1      16.021  16.992  51.696  1.00  0.00           H  
ATOM     14  HB3 MET     1      14.634  18.044  51.812  1.00  0.00           H  
ATOM     15  HG2 MET     1      17.362  18.277  53.101  1.00  0.00           H  
ATOM     16  HG3 MET     1      15.787  18.132  53.863  1.00  0.00           H  
ATOM     17  HE1 MET     1      15.726  19.967  55.572  1.00  0.00           H  
ATOM     18  HE2 MET     1      17.487  20.033  55.317  1.00  0.00           H  
ATOM     19  HE3 MET     1      16.536  21.534  55.367  1.00  0.00           H  
ATOM     20  N   ASP     2      14.939  19.705  48.519  1.00  0.00           N  
ATOM     21  CA  ASP     2      13.813  20.432  47.924  1.00  0.00           C  
ATOM     22  C   ASP     2      12.579  19.507  47.874  1.00  0.00           C  
ATOM     23  O   ASP     2      12.724  18.326  47.548  1.00  0.00           O  
ATOM     24  CB  ASP     2      14.185  21.059  46.571  1.00  0.00           C  
ATOM     25  CG  ASP     2      14.314  20.055  45.427  1.00  0.00           C  
ATOM     26  OD1 ASP     2      13.273  19.706  44.826  1.00  0.00           O  
ATOM     27  OD2 ASP     2      15.453  19.651  45.104  1.00  0.00           O1-
ATOM     28  H   ASP     2      15.370  18.990  47.933  1.00  0.00           H  
ATOM     29  HA  ASP     2      13.584  21.273  48.578  1.00  0.00           H  
ATOM     30  HB2 ASP     2      15.119  21.613  46.679  1.00  0.00           H  
ATOM     31  HB3 ASP     2      13.409  21.780  46.307  1.00  0.00           H  
ATOM     32  N   PRO     3      11.382  19.982  48.268  1.00  0.00           N  
ATOM     33  CA  PRO     3      10.225  19.108  48.479  1.00  0.00           C  
ATOM     34  C   PRO     3       9.608  18.588  47.174  1.00  0.00           C  
ATOM     35  O   PRO     3       8.844  17.629  47.208  1.00  0.00           O  
ATOM     36  CB  PRO     3       9.228  19.963  49.269  1.00  0.00           C  
ATOM     37  CG  PRO     3       9.537  21.384  48.800  1.00  0.00           C  
ATOM     38  CD  PRO     3      11.056  21.354  48.629  1.00  0.00           C  
ATOM     39  HA  PRO     3      10.515  18.243  49.077  1.00  0.00           H  
ATOM     40  HB2 PRO     3       8.192  19.686  49.067  1.00  0.00           H  
ATOM     41  HB3 PRO     3       9.441  19.878  50.336  1.00  0.00           H  
ATOM     42  HG2 PRO     3       9.226  22.131  49.531  1.00  0.00           H  
ATOM     43  HG3 PRO     3       9.060  21.567  47.835  1.00  0.00           H  
ATOM     44  HD2 PRO     3      11.535  21.604  49.577  1.00  0.00           H  
ATOM     45  HD3 PRO     3      11.362  22.055  47.851  1.00  0.00           H  
ATOM     46  N   GLU     4       9.918  19.230  46.046  1.00  0.00           N  
ATOM     47  CA  GLU     4       9.306  18.957  44.746  1.00  0.00           C  
ATOM     48  CB  GLU     4       9.304  20.276  43.949  1.00  0.00           C  
ATOM     49  CG  GLU     4       8.341  20.288  42.751  1.00  0.00           C  
ATOM     50  CD  GLU     4       6.855  20.234  43.148  1.00  0.00           C  
ATOM     51  OE1 GLU     4       6.047  19.845  42.277  1.00  0.00           O  
ATOM     52  OE2 GLU     4       6.535  20.609  44.300  1.00  0.00           O1-
ATOM     53  C   GLU     4      10.051  17.854  43.979  1.00  0.00           C  
ATOM     54  O   GLU     4       9.433  17.078  43.255  1.00  0.00           O  
ATOM     55  H   GLU     4      10.582  19.984  46.096  1.00  0.00           H  
ATOM     56  HA  GLU     4       8.273  18.632  44.893  1.00  0.00           H  
ATOM     57  HB2 GLU     4       9.044  21.104  44.612  1.00  0.00           H  
ATOM     58  HB3 GLU     4      10.315  20.469  43.587  1.00  0.00           H  
ATOM     59  HG2 GLU     4       8.582  19.452  42.091  1.00  0.00           H  
ATOM     60  HG3 GLU     4       8.517  21.208  42.188  1.00  0.00           H  
ATOM     61  N   THR     5      11.387  17.796  44.097  1.00  0.00           N  
ATOM     62  CA  THR     5      12.227  16.957  43.226  1.00  0.00           C  
ATOM     63  C   THR     5      13.431  16.276  43.883  1.00  0.00           C  
ATOM     64  O   THR     5      13.915  15.318  43.288  1.00  0.00           O  
ATOM     65  CB  THR     5      12.713  17.738  41.990  1.00  0.00           C  
ATOM     66  CG2 THR     5      11.594  18.259  41.092  1.00  0.00           C  
ATOM     67  OG1 THR     5      13.511  18.848  42.341  1.00  0.00           O  
ATOM     68  H   THR     5      11.845  18.489  44.685  1.00  0.00           H  
ATOM     69  HA  THR     5      11.612  16.139  42.855  1.00  0.00           H  
ATOM     70  HB  THR     5      13.322  17.067  41.384  1.00  0.00           H  
ATOM     71 HG21 THR     5      10.921  17.441  40.831  1.00  0.00           H  
ATOM     72 HG22 THR     5      11.028  19.039  41.601  1.00  0.00           H  
ATOM     73 HG23 THR     5      12.023  18.671  40.179  1.00  0.00           H  
ATOM     74  HG1 THR     5      13.204  19.190  43.214  1.00  0.00           H  
ATOM     75  N   CYS     6      13.943  16.693  45.052  1.00  0.00           N  
ATOM     76  CA  CYS     6      14.979  15.930  45.769  1.00  0.00           C  
ATOM     77  C   CYS     6      15.009  16.180  47.293  1.00  0.00           C  
ATOM     78  O   CYS     6      15.710  17.080  47.776  1.00  0.00           O  
ATOM     79  CB  CYS     6      16.351  16.194  45.132  1.00  0.00           C  
ATOM     80  SG  CYS     6      17.580  14.996  45.724  1.00  0.00           S1-
ATOM     81  H   CYS     6      13.551  17.516  45.499  1.00  0.00           H  
ATOM     82  HA  CYS     6      14.758  14.878  45.623  1.00  0.00           H  
ATOM     83  HB2 CYS     6      16.654  17.209  45.397  1.00  0.00           H  
ATOM     84  HB3 CYS     6      16.261  16.109  44.049  1.00  0.00           H  
ATOM     85  N   PRO     7      14.398  15.279  48.083  1.00  0.00           N  
ATOM     86  CA  PRO     7      14.584  15.180  49.532  1.00  0.00           C  
ATOM     87  C   PRO     7      15.992  14.777  50.028  1.00  0.00           C  
ATOM     88  O   PRO     7      16.141  14.532  51.226  1.00  0.00           O  
ATOM     89  CB  PRO     7      13.517  14.186  50.011  1.00  0.00           C  
ATOM     90  CD  PRO     7      13.239  14.491  47.680  1.00  0.00           C  
ATOM     91  CG  PRO     7      12.423  14.300  48.953  1.00  0.00           C  
ATOM     92  HA  PRO     7      14.350  16.156  49.953  1.00  0.00           H  
ATOM     93  HB2 PRO     7      13.920  13.172  50.003  1.00  0.00           H  
ATOM     94  HB3 PRO     7      13.146  14.441  51.005  1.00  0.00           H  
ATOM     95  HG2 PRO     7      11.814  15.187  49.138  1.00  0.00           H  
ATOM     96  HG3 PRO     7      11.804  13.404  48.906  1.00  0.00           H  
ATOM     97  HD2 PRO     7      12.639  15.008  46.930  1.00  0.00           H  
ATOM     98  HD3 PRO     7      13.556  13.521  47.301  1.00  0.00           H  
ATOM     99  N   CYS     8      17.035  14.739  49.185  1.00  0.00           N  
ATOM    100  CA  CYS     8      18.386  14.364  49.622  1.00  0.00           C  
ATOM    101  C   CYS     8      19.036  15.425  50.557  1.00  0.00           C  
ATOM    102  O   CYS     8      18.773  16.635  50.426  1.00  0.00           O  
ATOM    103  CB  CYS     8      19.297  14.092  48.411  1.00  0.00           C  
ATOM    104  SG  CYS     8      18.827  12.581  47.512  1.00  0.00           S1-
ATOM    105  H   CYS     8      16.903  15.027  48.226  1.00  0.00           H  
ATOM    106  HA  CYS     8      18.293  13.428  50.170  1.00  0.00           H  
ATOM    107  HB2 CYS     8      20.322  14.000  48.784  1.00  0.00           H  
ATOM    108  HB3 CYS     8      19.292  14.969  47.757  1.00  0.00           H  
ATOM    109  N   PRO     9      20.002  15.011  51.406  1.00  0.00           N  
ATOM    110  CA  PRO     9      20.962  15.904  52.053  1.00  0.00           C  
ATOM    111  C   PRO     9      21.806  16.663  51.016  1.00  0.00           C  
ATOM    112  O   PRO     9      22.707  16.116  50.385  1.00  0.00           O  
ATOM    113  CB  PRO     9      21.824  15.012  52.963  1.00  0.00           C  
ATOM    114  CD  PRO     9      20.193  13.650  51.888  1.00  0.00           C  
ATOM    115  CG  PRO     9      20.944  13.790  53.209  1.00  0.00           C  
ATOM    116  HA  PRO     9      20.412  16.612  52.673  1.00  0.00           H  
ATOM    117  HB2 PRO     9      22.732  14.687  52.452  1.00  0.00           H  
ATOM    118  HB3 PRO     9      22.079  15.516  53.895  1.00  0.00           H  
ATOM    119  HG2 PRO     9      20.236  13.999  54.013  1.00  0.00           H  
ATOM    120  HG3 PRO     9      21.535  12.901  53.434  1.00  0.00           H  
ATOM    121  HD2 PRO     9      19.242  13.145  52.059  1.00  0.00           H  
ATOM    122  HD3 PRO     9      20.795  13.088  51.177  1.00  0.00           H  
ATOM    123  N   SER    10      21.570  17.968  50.875  1.00  0.00           N  
ATOM    124  CA  SER    10      22.157  18.796  49.803  1.00  0.00           C  
ATOM    125  C   SER    10      23.617  19.221  50.041  1.00  0.00           C  
ATOM    126  O   SER    10      24.061  20.226  49.499  1.00  0.00           O  
ATOM    127  CB  SER    10      21.255  20.003  49.513  1.00  0.00           C  
ATOM    128  OG  SER    10      19.932  19.553  49.269  1.00  0.00           O  
ATOM    129  H   SER    10      20.815  18.369  51.406  1.00  0.00           H  
ATOM    130  HA  SER    10      22.176  18.189  48.898  1.00  0.00           H  
ATOM    131  HB2 SER    10      21.625  20.537  48.636  1.00  0.00           H  
ATOM    132  HB3 SER    10      21.261  20.679  50.369  1.00  0.00           H  
ATOM    133  HG  SER    10      19.977  18.930  48.529  1.00  0.00           H  
ATOM    134  N   GLY    11      24.366  18.469  50.854  1.00  0.00           N  
ATOM    135  CA  GLY    11      25.785  18.703  51.148  1.00  0.00           C  
ATOM    136  C   GLY    11      26.759  17.945  50.237  1.00  0.00           C  
ATOM    137  O   GLY    11      27.936  17.852  50.567  1.00  0.00           O  
ATOM    138  H   GLY    11      23.948  17.615  51.199  1.00  0.00           H  
ATOM    139  HA2 GLY    11      26.007  19.768  51.060  1.00  0.00           H  
ATOM    140  HA3 GLY    11      25.987  18.402  52.176  1.00  0.00           H  
ATOM    141  N   GLY    12      26.272  17.287  49.177  1.00  0.00           N  
ATOM    142  CA  GLY    12      27.080  16.438  48.285  1.00  0.00           C  
ATOM    143  C   GLY    12      27.493  15.079  48.872  1.00  0.00           C  
ATOM    144  O   GLY    12      27.979  14.225  48.139  1.00  0.00           O  
ATOM    145  H   GLY    12      25.287  17.374  48.978  1.00  0.00           H  
ATOM    146  HA2 GLY    12      26.517  16.248  47.370  1.00  0.00           H  
ATOM    147  HA3 GLY    12      27.992  16.973  48.019  1.00  0.00           H  
ATOM    148  N   SER    13      27.235  14.843  50.161  1.00  0.00           N  
ATOM    149  CA  SER    13      27.494  13.584  50.872  1.00  0.00           C  
ATOM    150  C   SER    13      26.391  12.527  50.720  1.00  0.00           C  
ATOM    151  O   SER    13      26.574  11.395  51.175  1.00  0.00           O  
ATOM    152  CB  SER    13      27.722  13.891  52.355  1.00  0.00           C  
ATOM    153  OG  SER    13      26.624  14.616  52.886  1.00  0.00           O  
ATOM    154  H   SER    13      26.883  15.605  50.720  1.00  0.00           H  
ATOM    155  HA  SER    13      28.409  13.142  50.477  1.00  0.00           H  
ATOM    156  HB2 SER    13      28.629  14.489  52.460  1.00  0.00           H  
ATOM    157  HB3 SER    13      27.852  12.958  52.906  1.00  0.00           H  
ATOM    158  HG  SER    13      26.746  14.688  53.838  1.00  0.00           H  
ATOM    159  N   CYS    14      25.263  12.867  50.085  1.00  0.00           N  
ATOM    160  CA  CYS    14      24.180  11.930  49.824  1.00  0.00           C  
ATOM    161  C   CYS    14      24.646  10.798  48.897  1.00  0.00           C  
ATOM    162  O   CYS    14      25.123  11.010  47.779  1.00  0.00           O  
ATOM    163  CB  CYS    14      22.975  12.678  49.257  1.00  0.00           C  
ATOM    164  SG  CYS    14      21.632  11.479  49.047  1.00  0.00           S1-
ATOM    165  H   CYS    14      25.176  13.803  49.727  1.00  0.00           H  
ATOM    166  HA  CYS    14      23.877  11.495  50.778  1.00  0.00           H  
ATOM    167  HB2 CYS    14      23.262  13.137  48.307  1.00  0.00           H  
ATOM    168  HB3 CYS    14      22.679  13.466  49.953  1.00  0.00           H  
ATOM    169  N   THR    15      24.432   9.569  49.352  1.00  0.00           N  
ATOM    170  CA  THR    15      24.815   8.319  48.680  1.00  0.00           C  
ATOM    171  C   THR    15      23.601   7.575  48.114  1.00  0.00           C  
ATOM    172  O   THR    15      23.639   6.356  47.976  1.00  0.00           O  
ATOM    173  CB  THR    15      25.700   7.448  49.596  1.00  0.00           C  
ATOM    174  CG2 THR    15      27.146   7.944  49.587  1.00  0.00           C  
ATOM    175  OG1 THR    15      25.276   7.516  50.939  1.00  0.00           O  
ATOM    176  H   THR    15      23.965   9.491  50.243  1.00  0.00           H  
ATOM    177  HA  THR    15      25.420   8.564  47.812  1.00  0.00           H  
ATOM    178  HB  THR    15      25.696   6.410  49.264  1.00  0.00           H  
ATOM    179 HG21 THR    15      27.556   7.852  48.582  1.00  0.00           H  
ATOM    180 HG22 THR    15      27.193   8.988  49.898  1.00  0.00           H  
ATOM    181 HG23 THR    15      27.744   7.335  50.265  1.00  0.00           H  
ATOM    182  HG1 THR    15      25.600   8.352  51.287  1.00  0.00           H  
ATOM    183  N   CYS    16      22.522   8.301  47.778  1.00  0.00           N  
ATOM    184  CA  CYS    16      21.212   7.727  47.467  1.00  0.00           C  
ATOM    185  C   CYS    16      21.170   6.723  46.288  1.00  0.00           C  
ATOM    186  O   CYS    16      20.334   5.824  46.313  1.00  0.00           O  
ATOM    187  CB  CYS    16      20.151   8.845  47.393  1.00  0.00           C  
ATOM    188  SG  CYS    16      20.482  10.199  46.213  1.00  0.00           S1-
ATOM    189  H   CYS    16      22.559   9.299  47.926  1.00  0.00           H  
ATOM    190  HA  CYS    16      20.940   7.128  48.338  1.00  0.00           H  
ATOM    191  HB2 CYS    16      20.030   9.247  48.403  1.00  0.00           H  
ATOM    192  HB3 CYS    16      19.207   8.349  47.151  1.00  0.00           H  
ATOM    193  N   ALA    17      22.112   6.784  45.338  1.00  0.00           N  
ATOM    194  CA  ALA    17      22.463   5.688  44.411  1.00  0.00           C  
ATOM    195  C   ALA    17      21.280   4.935  43.736  1.00  0.00           C  
ATOM    196  O   ALA    17      21.275   3.709  43.660  1.00  0.00           O  
ATOM    197  CB  ALA    17      23.470   4.762  45.110  1.00  0.00           C  
ATOM    198  H   ALA    17      22.766   7.550  45.413  1.00  0.00           H  
ATOM    199  HA  ALA    17      23.006   6.147  43.588  1.00  0.00           H  
ATOM    200  HB1 ALA    17      24.319   5.343  45.473  1.00  0.00           H  
ATOM    201  HB2 ALA    17      22.988   4.262  45.951  1.00  0.00           H  
ATOM    202  HB3 ALA    17      23.831   4.011  44.406  1.00  0.00           H  
ATOM    203  N   ASP    18      20.277   5.677  43.253  1.00  0.00           N  
ATOM    204  CA  ASP    18      19.030   5.207  42.613  1.00  0.00           C  
ATOM    205  C   ASP    18      18.135   4.335  43.522  1.00  0.00           C  
ATOM    206  O   ASP    18      17.295   3.555  43.076  1.00  0.00           O  
ATOM    207  CB  ASP    18      19.292   4.672  41.185  1.00  0.00           C  
ATOM    208  CG  ASP    18      18.243   5.113  40.147  1.00  0.00           C  
ATOM    209  OD1 ASP    18      17.691   6.226  40.298  1.00  0.00           O  
ATOM    210  OD2 ASP    18      18.080   4.402  39.130  1.00  0.00           O1-
ATOM    211  H   ASP    18      20.332   6.668  43.403  1.00  0.00           H  
ATOM    212  HA  ASP    18      18.445   6.119  42.498  1.00  0.00           H  
ATOM    213  HB2 ASP    18      19.358   3.584  41.212  1.00  0.00           H  
ATOM    214  HB3 ASP    18      20.256   5.050  40.838  1.00  0.00           H  
ATOM    215  N   SER    19      18.284   4.548  44.834  1.00  0.00           N  
ATOM    216  CA  SER    19      17.360   4.138  45.900  1.00  0.00           C  
ATOM    217  C   SER    19      16.685   5.328  46.608  1.00  0.00           C  
ATOM    218  O   SER    19      15.886   5.128  47.527  1.00  0.00           O  
ATOM    219  CB  SER    19      18.070   3.200  46.884  1.00  0.00           C  
ATOM    220  OG  SER    19      19.037   3.864  47.679  1.00  0.00           O  
ATOM    221  H   SER    19      19.059   5.140  45.106  1.00  0.00           H  
ATOM    222  HA  SER    19      16.551   3.570  45.441  1.00  0.00           H  
ATOM    223  HB2 SER    19      18.556   2.402  46.322  1.00  0.00           H  
ATOM    224  HB3 SER    19      17.326   2.751  47.543  1.00  0.00           H  
ATOM    225  HG  SER    19      19.552   4.472  47.118  1.00  0.00           H  
ATOM    226  N   CYS    20      16.946   6.562  46.153  1.00  0.00           N  
ATOM    227  CA  CYS    20      16.164   7.743  46.493  1.00  0.00           C  
ATOM    228  C   CYS    20      14.715   7.648  45.960  1.00  0.00           C  
ATOM    229  O   CYS    20      14.360   6.796  45.147  1.00  0.00           O  
ATOM    230  CB  CYS    20      16.898   9.028  46.030  1.00  0.00           C  
ATOM    231  SG  CYS    20      18.059   8.816  44.636  1.00  0.00           S1-
ATOM    232  H   CYS    20      17.574   6.678  45.370  1.00  0.00           H  
ATOM    233  HA  CYS    20      16.092   7.790  47.580  1.00  0.00           H  
ATOM    234  HB2 CYS    20      17.421   9.444  46.893  1.00  0.00           H  
ATOM    235  HB3 CYS    20      16.148   9.764  45.740  1.00  0.00           H  
ATOM    236  N   LYS    21      13.864   8.572  46.424  1.00  0.00           N  
ATOM    237  CA  LYS    21      12.515   8.829  45.872  1.00  0.00           C  
ATOM    238  C   LYS    21      12.395  10.232  45.255  1.00  0.00           C  
ATOM    239  O   LYS    21      11.298  10.764  45.116  1.00  0.00           O  
ATOM    240  CB  LYS    21      11.426   8.515  46.913  1.00  0.00           C  
ATOM    241  CG  LYS    21      11.406   7.022  47.279  1.00  0.00           C  
ATOM    242  CD  LYS    21      10.186   6.684  48.146  1.00  0.00           C  
ATOM    243  CE  LYS    21      10.164   5.180  48.442  1.00  0.00           C  
ATOM    244  NZ  LYS    21       8.948   4.790  49.201  1.00  0.00           N1+
ATOM    245  H   LYS    21      14.239   9.233  47.090  1.00  0.00           H  
ATOM    246  HA  LYS    21      12.362   8.159  45.023  1.00  0.00           H  
ATOM    247  HB2 LYS    21      11.588   9.117  47.808  1.00  0.00           H  
ATOM    248  HB3 LYS    21      10.454   8.776  46.490  1.00  0.00           H  
ATOM    249  HG2 LYS    21      11.362   6.431  46.363  1.00  0.00           H  
ATOM    250  HG3 LYS    21      12.317   6.764  47.821  1.00  0.00           H  
ATOM    251  HD2 LYS    21       9.280   6.967  47.607  1.00  0.00           H  
ATOM    252  HD3 LYS    21      10.241   7.249  49.079  1.00  0.00           H  
ATOM    253  HE2 LYS    21      11.067   4.924  49.005  1.00  0.00           H  
ATOM    254  HE3 LYS    21      10.204   4.640  47.490  1.00  0.00           H  
ATOM    255  HZ1 LYS    21       8.913   5.279  50.087  1.00  0.00           H  
ATOM    256  HZ2 LYS    21       8.115   5.017  48.673  1.00  0.00           H  
ATOM    257  HZ3 LYS    21       8.951   3.794  49.384  1.00  0.00           H  
ATOM    258  N   CYS    22      13.543  10.826  44.946  1.00  0.00           N  
ATOM    259  CA  CYS    22      13.728  12.140  44.363  1.00  0.00           C  
ATOM    260  C   CYS    22      13.380  12.121  42.852  1.00  0.00           C  
ATOM    261  O   CYS    22      14.145  11.573  42.058  1.00  0.00           O  
ATOM    262  CB  CYS    22      15.214  12.468  44.582  1.00  0.00           C  
ATOM    263  SG  CYS    22      15.771  12.349  46.312  1.00  0.00           S1-
ATOM    264  H   CYS    22      14.392  10.323  45.136  1.00  0.00           H  
ATOM    265  HA  CYS    22      13.110  12.874  44.881  1.00  0.00           H  
ATOM    266  HB2 CYS    22      15.400  13.461  44.169  1.00  0.00           H  
ATOM    267  HB3 CYS    22      15.766  11.739  43.990  1.00  0.00           H  
ATOM    268  N   GLU    23      12.299  12.792  42.438  1.00  0.00           N  
ATOM    269  CA  GLU    23      11.864  12.898  41.023  1.00  0.00           C  
ATOM    270  C   GLU    23      12.923  13.548  40.097  1.00  0.00           C  
ATOM    271  O   GLU    23      12.925  13.361  38.882  1.00  0.00           O  
ATOM    272  CB  GLU    23      10.550  13.704  41.001  1.00  0.00           C  
ATOM    273  CG  GLU    23       9.783  13.705  39.666  1.00  0.00           C  
ATOM    274  CD  GLU    23       9.276  12.322  39.219  1.00  0.00           C  
ATOM    275  OE1 GLU    23       8.959  12.189  38.015  1.00  0.00           O  
ATOM    276  OE2 GLU    23       9.172  11.418  40.081  1.00  0.00           O1-
ATOM    277  H   GLU    23      11.687  13.172  43.143  1.00  0.00           H  
ATOM    278  HA  GLU    23      11.665  11.894  40.641  1.00  0.00           H  
ATOM    279  HB2 GLU    23       9.885  13.322  41.778  1.00  0.00           H  
ATOM    280  HB3 GLU    23      10.780  14.739  41.257  1.00  0.00           H  
ATOM    281  HG2 GLU    23      10.414  14.140  38.889  1.00  0.00           H  
ATOM    282  HG3 GLU    23       8.920  14.366  39.780  1.00  0.00           H  
ATOM    283  N   GLY    24      13.872  14.285  40.678  1.00  0.00           N  
ATOM    284  CA  GLY    24      15.036  14.867  40.018  1.00  0.00           C  
ATOM    285  C   GLY    24      16.208  14.973  40.993  1.00  0.00           C  
ATOM    286  O   GLY    24      16.572  16.083  41.398  1.00  0.00           O  
ATOM    287  H   GLY    24      13.816  14.374  41.688  1.00  0.00           H  
ATOM    288  HA2 GLY    24      15.333  14.240  39.176  1.00  0.00           H  
ATOM    289  HA3 GLY    24      14.785  15.861  39.648  1.00  0.00           H  
ATOM    290  N   CYS    25      16.744  13.820  41.419  1.00  0.00           N  
ATOM    291  CA  CYS    25      17.745  13.726  42.483  1.00  0.00           C  
ATOM    292  C   CYS    25      19.023  14.537  42.181  1.00  0.00           C  
ATOM    293  O   CYS    25      19.677  14.317  41.156  1.00  0.00           O  
ATOM    294  CB  CYS    25      18.044  12.244  42.774  1.00  0.00           C  
ATOM    295  SG  CYS    25      18.525  12.007  44.514  1.00  0.00           S1-
ATOM    296  H   CYS    25      16.297  12.964  41.118  1.00  0.00           H  
ATOM    297  HA  CYS    25      17.268  14.152  43.353  1.00  0.00           H  
ATOM    298  HB2 CYS    25      18.831  11.916  42.094  1.00  0.00           H  
ATOM    299  HB3 CYS    25      17.163  11.638  42.541  1.00  0.00           H  
ATOM    300  N   LYS    26      19.414  15.435  43.095  1.00  0.00           N  
ATOM    301  CA  LYS    26      20.557  16.354  42.901  1.00  0.00           C  
ATOM    302  C   LYS    26      21.928  15.697  43.094  1.00  0.00           C  
ATOM    303  O   LYS    26      22.929  16.260  42.658  1.00  0.00           O  
ATOM    304  CB  LYS    26      20.427  17.596  43.807  1.00  0.00           C  
ATOM    305  CG  LYS    26      19.088  18.346  43.713  1.00  0.00           C  
ATOM    306  CD  LYS    26      18.681  18.730  42.281  1.00  0.00           C  
ATOM    307  CE  LYS    26      17.308  19.410  42.196  1.00  0.00           C  
ATOM    308  NZ  LYS    26      16.233  18.568  42.764  1.00  0.00           N1+
ATOM    309  H   LYS    26      18.849  15.523  43.938  1.00  0.00           H  
ATOM    310  HA  LYS    26      20.559  16.684  41.863  1.00  0.00           H  
ATOM    311  HB2 LYS    26      20.572  17.288  44.844  1.00  0.00           H  
ATOM    312  HB3 LYS    26      21.228  18.293  43.553  1.00  0.00           H  
ATOM    313  HG2 LYS    26      18.324  17.708  44.142  1.00  0.00           H  
ATOM    314  HG3 LYS    26      19.149  19.250  44.320  1.00  0.00           H  
ATOM    315  HD2 LYS    26      18.646  17.836  41.657  1.00  0.00           H  
ATOM    316  HD3 LYS    26      19.434  19.402  41.868  1.00  0.00           H  
ATOM    317  HE2 LYS    26      17.095  19.594  41.140  1.00  0.00           H  
ATOM    318  HE3 LYS    26      17.333  20.371  42.718  1.00  0.00           H  
ATOM    319  HZ1 LYS    26      16.256  17.620  42.398  1.00  0.00           H  
ATOM    320  HZ2 LYS    26      16.260  18.568  43.786  1.00  0.00           H  
ATOM    321  HZ3 LYS    26      15.314  18.953  42.571  1.00  0.00           H  
ATOM    322  N   CYS    27      21.979  14.529  43.729  1.00  0.00           N  
ATOM    323  CA  CYS    27      23.205  13.842  44.092  1.00  0.00           C  
ATOM    324  C   CYS    27      24.011  13.407  42.859  1.00  0.00           C  
ATOM    325  O   CYS    27      23.461  12.890  41.883  1.00  0.00           O  
ATOM    326  CB  CYS    27      22.846  12.644  44.982  1.00  0.00           C  
ATOM    327  SG  CYS    27      21.594  13.137  46.187  1.00  0.00           S1-
ATOM    328  H   CYS    27      21.139  14.171  44.158  1.00  0.00           H  
ATOM    329  HA  CYS    27      23.810  14.532  44.683  1.00  0.00           H  
ATOM    330  HB2 CYS    27      23.746  12.296  45.496  1.00  0.00           H  
ATOM    331  HB3 CYS    27      22.468  11.832  44.355  1.00  0.00           H  
ATOM    332  N   THR    28      25.334  13.476  42.979  1.00  0.00           N  
ATOM    333  CA  THR    28      26.279  12.858  42.038  1.00  0.00           C  
ATOM    334  C   THR    28      26.376  11.339  42.216  1.00  0.00           C  
ATOM    335  O   THR    28      26.935  10.663  41.357  1.00  0.00           O  
ATOM    336  CB  THR    28      27.674  13.479  42.202  1.00  0.00           C  
ATOM    337  OG1 THR    28      28.044  13.464  43.564  1.00  0.00           O  
ATOM    338  CG2 THR    28      27.709  14.937  41.741  1.00  0.00           C  
ATOM    339  H   THR    28      25.729  13.905  43.805  1.00  0.00           H  
ATOM    340  HA  THR    28      25.940  13.035  41.018  1.00  0.00           H  
ATOM    341  HB  THR    28      28.400  12.909  41.619  1.00  0.00           H  
ATOM    342 HG21 THR    28      27.397  14.997  40.698  1.00  0.00           H  
ATOM    343 HG22 THR    28      27.038  15.545  42.349  1.00  0.00           H  
ATOM    344 HG23 THR    28      28.724  15.326  41.828  1.00  0.00           H  
ATOM    345  HG1 THR    28      28.954  13.763  43.633  1.00  0.00           H  
ATOM    346  N   SER    29      25.836  10.791  43.311  1.00  0.00           N  
ATOM    347  CA  SER    29      25.884   9.359  43.630  1.00  0.00           C  
ATOM    348  C   SER    29      24.841   8.516  42.894  1.00  0.00           C  
ATOM    349  O   SER    29      25.129   7.358  42.594  1.00  0.00           O  
ATOM    350  CB  SER    29      25.731   9.163  45.137  1.00  0.00           C  
ATOM    351  OG  SER    29      24.490   9.677  45.575  1.00  0.00           O  
ATOM    352  H   SER    29      25.392  11.401  43.979  1.00  0.00           H  
ATOM    353  HA  SER    29      26.863   8.973  43.344  1.00  0.00           H  
ATOM    354  HB2 SER    29      26.540   9.685  45.651  1.00  0.00           H  
ATOM    355  HB3 SER    29      25.790   8.099  45.375  1.00  0.00           H  
ATOM    356  HG  SER    29      24.667  10.230  46.366  1.00  0.00           H  
ATOM    357  N   CYS    30      23.667   9.073  42.566  1.00  0.00           N  
ATOM    358  CA  CYS    30      22.686   8.416  41.713  1.00  0.00           C  
ATOM    359  C   CYS    30      22.897   8.758  40.219  1.00  0.00           C  
ATOM    360  O   CYS    30      22.988   9.925  39.831  1.00  0.00           O  
ATOM    361  CB  CYS    30      21.264   8.536  42.315  1.00  0.00           C  
ATOM    362  SG  CYS    30      20.677  10.141  42.923  1.00  0.00           S1-
ATOM    363  H   CYS    30      23.461  10.011  42.875  1.00  0.00           H  
ATOM    364  HA  CYS    30      22.888   7.346  41.768  1.00  0.00           H  
ATOM    365  HB2 CYS    30      21.292   7.908  43.195  1.00  0.00           H  
ATOM    366  HB3 CYS    30      20.538   8.100  41.620  1.00  0.00           H  
ATOM    367  N   LYS    31      22.922   7.712  39.379  1.00  0.00           N  
ATOM    368  CA  LYS    31      22.810   7.725  37.907  1.00  0.00           C  
ATOM    369  CB  LYS    31      24.049   7.059  37.268  1.00  0.00           C  
ATOM    370  CG  LYS    31      23.977   6.757  35.752  1.00  0.00           C  
ATOM    371  CD  LYS    31      23.641   7.967  34.860  1.00  0.00           C  
ATOM    372  CE  LYS    31      24.051   7.788  33.383  1.00  0.00           C  
ATOM    373  NZ  LYS    31      23.360   6.673  32.691  1.00  0.00           N1+
ATOM    374  C   LYS    31      21.513   6.989  37.585  1.00  0.00           C  
ATOM    375  O   LYS    31      21.350   5.857  38.020  1.00  0.00           O  
ATOM    376  H   LYS    31      22.834   6.801  39.814  1.00  0.00           H  
ATOM    377  HA  LYS    31      22.741   8.753  37.554  1.00  0.00           H  
ATOM    378  HB2 LYS    31      24.912   7.700  37.454  1.00  0.00           H  
ATOM    379  HB3 LYS    31      24.234   6.112  37.779  1.00  0.00           H  
ATOM    380  HG2 LYS    31      24.950   6.366  35.453  1.00  0.00           H  
ATOM    381  HG3 LYS    31      23.239   5.974  35.575  1.00  0.00           H  
ATOM    382  HD2 LYS    31      24.176   8.837  35.244  1.00  0.00           H  
ATOM    383  HD3 LYS    31      22.572   8.174  34.913  1.00  0.00           H  
ATOM    384  HE2 LYS    31      25.131   7.622  33.334  1.00  0.00           H  
ATOM    385  HE3 LYS    31      23.832   8.718  32.853  1.00  0.00           H  
ATOM    386  HZ1 LYS    31      23.621   5.742  33.017  1.00  0.00           H  
ATOM    387  HZ2 LYS    31      22.347   6.732  32.655  1.00  0.00           H  
ATOM    388  HZ3 LYS    31      23.632   6.575  31.706  1.00  0.00           H  
ATOM    389  N   LYS    32      20.570   7.701  36.964  1.00  0.00           N  
ATOM    390  CA  LYS    32      19.126   7.478  37.127  1.00  0.00           C  
ATOM    391  C   LYS    32      18.323   7.730  35.844  1.00  0.00           C  
ATOM    392  O   LYS    32      18.822   8.405  34.943  1.00  0.00           O  
ATOM    393  CB  LYS    32      18.626   8.350  38.297  1.00  0.00           C  
ATOM    394  CG  LYS    32      18.865   9.877  38.247  1.00  0.00           C  
ATOM    395  CD  LYS    32      20.137  10.284  39.000  1.00  0.00           C  
ATOM    396  CE  LYS    32      20.163  11.750  39.445  1.00  0.00           C  
ATOM    397  NZ  LYS    32      21.176  11.955  40.510  1.00  0.00           N1+
ATOM    398  H   LYS    32      20.834   8.581  36.557  1.00  0.00           H  
ATOM    399  HA  LYS    32      18.948   6.434  37.413  1.00  0.00           H  
ATOM    400  HB2 LYS    32      17.550   8.190  38.384  1.00  0.00           H  
ATOM    401  HB3 LYS    32      19.062   7.957  39.215  1.00  0.00           H  
ATOM    402  HG2 LYS    32      18.899  10.232  37.217  1.00  0.00           H  
ATOM    403  HG3 LYS    32      18.018  10.354  38.743  1.00  0.00           H  
ATOM    404  HD2 LYS    32      20.995  10.090  38.361  1.00  0.00           H  
ATOM    405  HD3 LYS    32      20.210   9.672  39.898  1.00  0.00           H  
ATOM    406  HE2 LYS    32      19.178  12.021  39.836  1.00  0.00           H  
ATOM    407  HE3 LYS    32      20.375  12.389  38.585  1.00  0.00           H  
ATOM    408  HZ1 LYS    32      20.982  11.366  41.319  1.00  0.00           H  
ATOM    409  HZ2 LYS    32      22.112  11.681  40.221  1.00  0.00           H  
ATOM    410  HZ3 LYS    32      21.195  12.917  40.835  1.00  0.00           H  
ATOM    411  N   SER    33      17.103   7.193  35.760  1.00  0.00           N  
ATOM    412  CA  SER    33      16.178   7.394  34.626  1.00  0.00           C  
ATOM    413  C   SER    33      15.368   8.694  34.713  1.00  0.00           C  
ATOM    414  O   SER    33      15.073   9.183  35.799  1.00  0.00           O  
ATOM    415  CB  SER    33      15.181   6.234  34.502  1.00  0.00           C  
ATOM    416  OG  SER    33      15.802   5.064  34.025  1.00  0.00           O  
ATOM    417  H   SER    33      16.779   6.649  36.549  1.00  0.00           H  
ATOM    418  HA  SER    33      16.759   7.431  33.704  1.00  0.00           H  
ATOM    419  HB2 SER    33      14.413   6.509  33.779  1.00  0.00           H  
ATOM    420  HB3 SER    33      14.704   6.042  35.464  1.00  0.00           H  
ATOM    421  HG  SER    33      15.120   4.561  33.546  1.00  0.00           H  
ATOM    422  N   CYS    34      14.871   9.158  33.561  1.00  0.00           N  
ATOM    423  CA  CYS    34      13.945  10.282  33.394  1.00  0.00           C  
ATOM    424  C   CYS    34      12.463   9.859  33.275  1.00  0.00           C  
ATOM    425  O   CYS    34      11.717  10.496  32.518  1.00  0.00           O  
ATOM    426  CB  CYS    34      14.378  10.971  32.097  1.00  0.00           C  
ATOM    427  SG  CYS    34      13.946   9.832  30.754  1.00  0.00           S1-
ATOM    428  H   CYS    34      15.162   8.725  32.694  1.00  0.00           H  
ATOM    429  HA  CYS    34      14.052  10.973  34.231  1.00  0.00           H  
ATOM    430  HB2 CYS    34      15.455  11.161  32.108  1.00  0.00           H  
ATOM    431  HB3 CYS    34      13.864  11.930  31.985  1.00  0.00           H  
ATOM    432  N   CYS    35      12.160   8.584  33.480  1.00  0.00           N  
ATOM    433  CA  CYS    35      10.830   7.984  33.390  1.00  0.00           C  
ATOM    434  C   CYS    35      10.897   6.540  33.935  1.00  0.00           C  
ATOM    435  O   CYS    35      11.980   5.986  34.128  1.00  0.00           O  
ATOM    436  CB  CYS    35      10.198   8.108  31.968  1.00  0.00           C  
ATOM    437  SG  CYS    35      11.299   7.980  30.511  1.00  0.00           S1-
ATOM    438  H   CYS    35      12.875   8.003  33.897  1.00  0.00           H  
ATOM    439  HA  CYS    35      10.177   8.532  34.073  1.00  0.00           H  
ATOM    440  HB2 CYS    35       9.681   9.074  31.931  1.00  0.00           H  
ATOM    441  HB3 CYS    35       9.392   7.374  31.898  1.00  0.00           H  
ATOM    442  N   SER    36       9.741   5.930  34.200  1.00  0.00           N  
ATOM    443  CA  SER    36       9.645   4.526  34.645  1.00  0.00           C  
ATOM    444  C   SER    36       9.489   3.525  33.491  1.00  0.00           C  
ATOM    445  O   SER    36       9.434   2.325  33.730  1.00  0.00           O  
ATOM    446  CB  SER    36       8.505   4.363  35.655  1.00  0.00           C  
ATOM    447  OG  SER    36       8.641   5.317  36.693  1.00  0.00           O  
ATOM    448  H   SER    36       8.890   6.469  34.151  1.00  0.00           H  
ATOM    449  HA  SER    36      10.568   4.255  35.158  1.00  0.00           H  
ATOM    450  HB2 SER    36       8.524   3.356  36.074  1.00  0.00           H  
ATOM    451  HB3 SER    36       7.549   4.517  35.151  1.00  0.00           H  
ATOM    452  HG  SER    36       9.435   5.130  37.204  1.00  0.00           H  
ATOM    453  N   CYS    37       9.426   4.022  32.252  1.00  0.00           N  
ATOM    454  CA  CYS    37       9.218   3.295  31.000  1.00  0.00           C  
ATOM    455  C   CYS    37      10.503   3.069  30.168  1.00  0.00           C  
ATOM    456  O   CYS    37      10.431   2.511  29.070  1.00  0.00           O  
ATOM    457  CB  CYS    37       8.238   4.158  30.206  1.00  0.00           C  
ATOM    458  SG  CYS    37       9.065   5.734  29.850  1.00  0.00           S1-
ATOM    459  H   CYS    37       9.428   5.024  32.144  1.00  0.00           H  
ATOM    460  HA  CYS    37       8.763   2.325  31.207  1.00  0.00           H  
ATOM    461  HB2 CYS    37       7.326   4.320  30.787  1.00  0.00           H  
ATOM    462  HB3 CYS    37       7.977   3.637  29.286  1.00  0.00           H  
ATOM    463  N   CYS    38      11.622   3.641  30.633  1.00  0.00           N  
ATOM    464  CA  CYS    38      12.911   3.727  29.955  1.00  0.00           C  
ATOM    465  C   CYS    38      14.052   3.323  30.922  1.00  0.00           C  
ATOM    466  O   CYS    38      14.054   3.758  32.082  1.00  0.00           O  
ATOM    467  CB  CYS    38      13.141   5.172  29.473  1.00  0.00           C  
ATOM    468  SG  CYS    38      12.019   5.686  28.150  1.00  0.00           S1-
ATOM    469  H   CYS    38      11.570   4.048  31.553  1.00  0.00           H  
ATOM    470  HA  CYS    38      12.900   3.063  29.091  1.00  0.00           H  
ATOM    471  HB2 CYS    38      14.174   5.250  29.132  1.00  0.00           H  
ATOM    472  HB3 CYS    38      13.068   5.837  30.340  1.00  0.00           H  
ATOM    473  N   PRO    39      15.089   2.603  30.453  1.00  0.00           N  
ATOM    474  CA  PRO    39      16.319   2.410  31.217  1.00  0.00           C  
ATOM    475  C   PRO    39      17.092   3.729  31.371  1.00  0.00           C  
ATOM    476  O   PRO    39      16.999   4.616  30.524  1.00  0.00           O  
ATOM    477  CB  PRO    39      17.120   1.370  30.424  1.00  0.00           C  
ATOM    478  CG  PRO    39      16.687   1.627  28.980  1.00  0.00           C  
ATOM    479  CD  PRO    39      15.215   2.008  29.128  1.00  0.00           C  
ATOM    480  HA  PRO    39      16.088   2.017  32.208  1.00  0.00           H  
ATOM    481  HB2 PRO    39      18.197   1.487  30.551  1.00  0.00           H  
ATOM    482  HB3 PRO    39      16.809   0.368  30.723  1.00  0.00           H  
ATOM    483  HG2 PRO    39      16.815   0.744  28.354  1.00  0.00           H  
ATOM    484  HG3 PRO    39      17.246   2.470  28.572  1.00  0.00           H  
ATOM    485  HD2 PRO    39      14.594   1.113  29.075  1.00  0.00           H  
ATOM    486  HD3 PRO    39      14.930   2.705  28.339  1.00  0.00           H  
ATOM    487  N   ALA    40      17.993   3.795  32.355  1.00  0.00           N  
ATOM    488  CA  ALA    40      18.844   4.962  32.634  1.00  0.00           C  
ATOM    489  C   ALA    40      19.921   5.255  31.558  1.00  0.00           C  
ATOM    490  O   ALA    40      20.825   6.055  31.802  1.00  0.00           O  
ATOM    491  CB  ALA    40      19.445   4.785  34.037  1.00  0.00           C  
ATOM    492  H   ALA    40      18.004   3.055  33.037  1.00  0.00           H  
ATOM    493  HA  ALA    40      18.197   5.840  32.662  1.00  0.00           H  
ATOM    494  HB1 ALA    40      18.649   4.628  34.767  1.00  0.00           H  
ATOM    495  HB2 ALA    40      20.123   3.931  34.050  1.00  0.00           H  
ATOM    496  HB3 ALA    40      19.997   5.683  34.318  1.00  0.00           H  
ATOM    497  N   GLU    41      19.832   4.594  30.397  1.00  0.00           N  
ATOM    498  CA  GLU    41      20.664   4.739  29.192  1.00  0.00           C  
ATOM    499  C   GLU    41      19.804   4.784  27.894  1.00  0.00           C  
ATOM    500  O   GLU    41      20.322   4.498  26.815  1.00  0.00           O  
ATOM    501  CB  GLU    41      21.698   3.589  29.098  1.00  0.00           C  
ATOM    502  CG  GLU    41      22.526   3.244  30.350  1.00  0.00           C  
ATOM    503  CD  GLU    41      23.449   4.356  30.868  1.00  0.00           C  
ATOM    504  OE1 GLU    41      23.540   5.455  30.272  1.00  0.00           O  
ATOM    505  OE2 GLU    41      24.016   4.183  31.973  1.00  0.00           O1-
ATOM    506  H   GLU    41      19.013   4.017  30.298  1.00  0.00           H  
ATOM    507  HA  GLU    41      21.210   5.682  29.248  1.00  0.00           H  
ATOM    508  HB2 GLU    41      21.158   2.682  28.819  1.00  0.00           H  
ATOM    509  HB3 GLU    41      22.395   3.813  28.288  1.00  0.00           H  
ATOM    510  HG2 GLU    41      23.141   2.374  30.110  1.00  0.00           H  
ATOM    511  HG3 GLU    41      21.846   2.940  31.149  1.00  0.00           H  
ATOM    512  N   CYS    42      18.482   5.031  27.978  1.00  0.00           N  
ATOM    513  CA  CYS    42      17.556   5.047  26.831  1.00  0.00           C  
ATOM    514  C   CYS    42      18.049   6.034  25.756  1.00  0.00           C  
ATOM    515  O   CYS    42      18.041   7.246  25.972  1.00  0.00           O  
ATOM    516  CB  CYS    42      16.149   5.399  27.367  1.00  0.00           C  
ATOM    517  SG  CYS    42      14.817   5.420  26.110  1.00  0.00           S1-
ATOM    518  H   CYS    42      18.086   5.243  28.885  1.00  0.00           H  
ATOM    519  HA  CYS    42      17.518   4.047  26.397  1.00  0.00           H  
ATOM    520  HB2 CYS    42      16.213   6.374  27.856  1.00  0.00           H  
ATOM    521  HB3 CYS    42      15.909   4.665  28.135  1.00  0.00           H  
ATOM    522  N   GLU    43      18.427   5.541  24.570  1.00  0.00           N  
ATOM    523  CA  GLU    43      18.912   6.403  23.477  1.00  0.00           C  
ATOM    524  C   GLU    43      17.841   7.393  22.996  1.00  0.00           C  
ATOM    525  O   GLU    43      18.156   8.477  22.505  1.00  0.00           O  
ATOM    526  CB  GLU    43      19.448   5.567  22.298  1.00  0.00           C  
ATOM    527  CG  GLU    43      18.380   4.745  21.556  1.00  0.00           C  
ATOM    528  CD  GLU    43      18.917   4.198  20.228  1.00  0.00           C  
ATOM    529  OE1 GLU    43      18.944   4.986  19.255  1.00  0.00           O  
ATOM    530  OE2 GLU    43      19.274   3.000  20.198  1.00  0.00           O1-
ATOM    531  H   GLU    43      18.471   4.540  24.460  1.00  0.00           H  
ATOM    532  HA  GLU    43      19.740   7.001  23.859  1.00  0.00           H  
ATOM    533  HB2 GLU    43      19.911   6.255  21.590  1.00  0.00           H  
ATOM    534  HB3 GLU    43      20.225   4.894  22.663  1.00  0.00           H  
ATOM    535  HG2 GLU    43      17.514   5.371  21.337  1.00  0.00           H  
ATOM    536  HG3 GLU    43      18.043   3.929  22.201  1.00  0.00           H  
ATOM    537  N   LYS    44      16.562   7.052  23.205  1.00  0.00           N  
ATOM    538  CA  LYS    44      15.421   7.894  22.851  1.00  0.00           C  
ATOM    539  C   LYS    44      15.157   9.002  23.867  1.00  0.00           C  
ATOM    540  O   LYS    44      14.612  10.022  23.455  1.00  0.00           O  
ATOM    541  CB  LYS    44      14.181   7.009  22.622  1.00  0.00           C  
ATOM    542  CG  LYS    44      14.203   6.261  21.278  1.00  0.00           C  
ATOM    543  CD  LYS    44      13.584   7.053  20.117  1.00  0.00           C  
ATOM    544  CE  LYS    44      14.355   8.338  19.807  1.00  0.00           C  
ATOM    545  NZ  LYS    44      13.858   8.981  18.571  1.00  0.00           N1+
ATOM    546  H   LYS    44      16.391   6.175  23.684  1.00  0.00           H  
ATOM    547  HA  LYS    44      15.681   8.423  21.941  1.00  0.00           H  
ATOM    548  HB2 LYS    44      14.124   6.273  23.424  1.00  0.00           H  
ATOM    549  HB3 LYS    44      13.275   7.611  22.676  1.00  0.00           H  
ATOM    550  HG2 LYS    44      15.224   5.977  21.023  1.00  0.00           H  
ATOM    551  HG3 LYS    44      13.632   5.341  21.388  1.00  0.00           H  
ATOM    552  HD2 LYS    44      12.549   7.297  20.361  1.00  0.00           H  
ATOM    553  HD3 LYS    44      13.585   6.406  19.239  1.00  0.00           H  
ATOM    554  HE2 LYS    44      15.418   8.088  19.704  1.00  0.00           H  
ATOM    555  HE3 LYS    44      14.246   9.019  20.658  1.00  0.00           H  
ATOM    556  HZ1 LYS    44      13.975   8.349  17.789  1.00  0.00           H  
ATOM    557  HZ2 LYS    44      12.875   9.200  18.665  1.00  0.00           H  
ATOM    558  HZ3 LYS    44      14.378   9.829  18.390  1.00  0.00           H  
ATOM    559  N   CYS    45      15.599   8.827  25.114  1.00  0.00           N  
ATOM    560  CA  CYS    45      15.406   9.768  26.218  1.00  0.00           C  
ATOM    561  C   CYS    45      16.716  10.472  26.659  1.00  0.00           C  
ATOM    562  O   CYS    45      16.700  11.363  27.502  1.00  0.00           O  
ATOM    563  CB  CYS    45      14.709   9.031  27.369  1.00  0.00           C  
ATOM    564  SG  CYS    45      13.196   8.191  26.817  1.00  0.00           S1-
ATOM    565  H   CYS    45      16.053   7.953  25.340  1.00  0.00           H  
ATOM    566  HA  CYS    45      14.726  10.552  25.886  1.00  0.00           H  
ATOM    567  HB2 CYS    45      14.456   9.780  28.123  1.00  0.00           H  
ATOM    568  HB3 CYS    45      15.407   8.329  27.827  1.00  0.00           H  
ATOM    569  N   ALA    46      17.857  10.145  26.039  1.00  0.00           N  
ATOM    570  CA  ALA    46      19.184  10.700  26.348  1.00  0.00           C  
ATOM    571  C   ALA    46      19.372  12.205  26.031  1.00  0.00           C  
ATOM    572  O   ALA    46      20.462  12.745  26.226  1.00  0.00           O  
ATOM    573  CB  ALA    46      20.225   9.840  25.615  1.00  0.00           C  
ATOM    574  H   ALA    46      17.834   9.330  25.441  1.00  0.00           H  
ATOM    575  HA  ALA    46      19.348  10.587  27.421  1.00  0.00           H  
ATOM    576  HB1 ALA    46      20.146   8.803  25.941  1.00  0.00           H  
ATOM    577  HB2 ALA    46      20.063   9.894  24.537  1.00  0.00           H  
ATOM    578  HB3 ALA    46      21.229  10.199  25.845  1.00  0.00           H  
ATOM    579  N   LYS    47      18.337  12.887  25.522  1.00  0.00           N  
ATOM    580  CA  LYS    47      18.352  14.326  25.191  1.00  0.00           C  
ATOM    581  C   LYS    47      17.243  15.110  25.900  1.00  0.00           C  
ATOM    582  O   LYS    47      17.488  16.231  26.332  1.00  0.00           O  
ATOM    583  CB  LYS    47      18.286  14.487  23.662  1.00  0.00           C  
ATOM    584  CG  LYS    47      18.358  15.963  23.235  1.00  0.00           C  
ATOM    585  CD  LYS    47      18.344  16.120  21.712  1.00  0.00           C  
ATOM    586  CE  LYS    47      18.343  17.615  21.372  1.00  0.00           C  
ATOM    587  NZ  LYS    47      18.304  17.848  19.907  1.00  0.00           N1+
ATOM    588  H   LYS    47      17.461  12.385  25.479  1.00  0.00           H  
ATOM    589  HA  LYS    47      19.288  14.763  25.543  1.00  0.00           H  
ATOM    590  HB2 LYS    47      19.123  13.947  23.216  1.00  0.00           H  
ATOM    591  HB3 LYS    47      17.355  14.051  23.293  1.00  0.00           H  
ATOM    592  HG2 LYS    47      17.500  16.500  23.640  1.00  0.00           H  
ATOM    593  HG3 LYS    47      19.272  16.406  23.634  1.00  0.00           H  
ATOM    594  HD2 LYS    47      17.444  15.647  21.311  1.00  0.00           H  
ATOM    595  HD3 LYS    47      19.228  15.637  21.290  1.00  0.00           H  
ATOM    596  HE2 LYS    47      19.239  18.070  21.807  1.00  0.00           H  
ATOM    597  HE3 LYS    47      17.471  18.075  21.851  1.00  0.00           H  
ATOM    598  HZ1 LYS    47      19.113  17.433  19.462  1.00  0.00           H  
ATOM    599  HZ2 LYS    47      17.468  17.440  19.508  1.00  0.00           H  
ATOM    600  HZ3 LYS    47      18.304  18.841  19.706  1.00  0.00           H  
ATOM    601  N   ASP    48      16.044  14.540  25.947  1.00  0.00           N  
ATOM    602  CA  ASP    48      14.843  15.039  26.622  1.00  0.00           C  
ATOM    603  C   ASP    48      13.863  13.857  26.744  1.00  0.00           C  
ATOM    604  O   ASP    48      13.937  12.941  25.916  1.00  0.00           O  
ATOM    605  CB  ASP    48      14.213  16.179  25.809  1.00  0.00           C  
ATOM    606  CG  ASP    48      13.077  16.828  26.594  1.00  0.00           C  
ATOM    607  OD1 ASP    48      11.910  16.652  26.180  1.00  0.00           O  
ATOM    608  OD2 ASP    48      13.392  17.462  27.624  1.00  0.00           O1-
ATOM    609  H   ASP    48      15.937  13.609  25.571  1.00  0.00           H  
ATOM    610  HA  ASP    48      15.101  15.402  27.618  1.00  0.00           H  
ATOM    611  HB2 ASP    48      13.843  15.791  24.857  1.00  0.00           H  
ATOM    612  HB3 ASP    48      14.965  16.940  25.595  1.00  0.00           H  
ATOM    613  N   CYS    49      12.967  13.838  27.738  1.00  0.00           N  
ATOM    614  CA  CYS    49      12.100  12.678  27.958  1.00  0.00           C  
ATOM    615  C   CYS    49      10.965  12.625  26.916  1.00  0.00           C  
ATOM    616  O   CYS    49       9.922  13.281  27.015  1.00  0.00           O  
ATOM    617  CB  CYS    49      11.613  12.629  29.409  1.00  0.00           C  
ATOM    618  SG  CYS    49      10.885  10.991  29.670  1.00  0.00           S1-
ATOM    619  H   CYS    49      12.842  14.663  28.308  1.00  0.00           H  
ATOM    620  HA  CYS    49      12.716  11.787  27.814  1.00  0.00           H  
ATOM    621  HB2 CYS    49      10.866  13.413  29.564  1.00  0.00           H  
ATOM    622  HB3 CYS    49      12.458  12.797  30.081  1.00  0.00           H  
ATOM    623  N   VAL    50      11.156  11.795  25.887  1.00  0.00           N  
ATOM    624  CA  VAL    50      10.177  11.663  24.798  1.00  0.00           C  
ATOM    625  C   VAL    50       8.911  10.894  25.197  1.00  0.00           C  
ATOM    626  O   VAL    50       7.950  10.920  24.429  1.00  0.00           O  
ATOM    627  CB  VAL    50      10.797  11.101  23.506  1.00  0.00           C  
ATOM    628  CG1 VAL    50      11.937  11.990  22.999  1.00  0.00           C  
ATOM    629  CG2 VAL    50      11.288   9.659  23.655  1.00  0.00           C  
ATOM    630  H   VAL    50      12.067  11.356  25.814  1.00  0.00           H  
ATOM    631  HA  VAL    50       9.844  12.672  24.564  1.00  0.00           H  
ATOM    632  HB  VAL    50      10.027  11.107  22.734  1.00  0.00           H  
ATOM    633 HG11 VAL    50      11.594  13.018  22.890  1.00  0.00           H  
ATOM    634 HG12 VAL    50      12.770  11.974  23.705  1.00  0.00           H  
ATOM    635 HG13 VAL    50      12.295  11.625  22.038  1.00  0.00           H  
ATOM    636 HG21 VAL    50      12.066   9.602  24.418  1.00  0.00           H  
ATOM    637 HG22 VAL    50      10.458   9.011  23.923  1.00  0.00           H  
ATOM    638 HG23 VAL    50      11.698   9.317  22.706  1.00  0.00           H  
ATOM    639  N   CYS    51       8.875  10.278  26.388  1.00  0.00           N  
ATOM    640  CA  CYS    51       7.801   9.430  26.925  1.00  0.00           C  
ATOM    641  C   CYS    51       6.552  10.203  27.426  1.00  0.00           C  
ATOM    642  O   CYS    51       5.948   9.854  28.437  1.00  0.00           O  
ATOM    643  CB  CYS    51       8.411   8.511  28.000  1.00  0.00           C  
ATOM    644  SG  CYS    51       9.778   7.517  27.350  1.00  0.00           S1-
ATOM    645  H   CYS    51       9.673  10.420  26.999  1.00  0.00           H  
ATOM    646  HA  CYS    51       7.433   8.808  26.117  1.00  0.00           H  
ATOM    647  HB2 CYS    51       7.618   7.860  28.387  1.00  0.00           H  
ATOM    648  HB3 CYS    51       8.747   9.143  28.830  1.00  0.00           H  
ATOM    649  N   LYS    52       6.142  11.244  26.697  1.00  0.00           N  
ATOM    650  CA  LYS    52       5.053  12.182  27.041  1.00  0.00           C  
ATOM    651  C   LYS    52       3.659  11.762  26.533  1.00  0.00           C  
ATOM    652  O   LYS    52       2.912  12.599  26.033  1.00  0.00           O  
ATOM    653  CB  LYS    52       5.458  13.615  26.644  1.00  0.00           C  
ATOM    654  CG  LYS    52       5.693  13.767  25.132  1.00  0.00           C  
ATOM    655  CD  LYS    52       6.113  15.194  24.762  1.00  0.00           C  
ATOM    656  CE  LYS    52       6.548  15.261  23.293  1.00  0.00           C  
ATOM    657  NZ  LYS    52       7.789  14.473  23.072  1.00  0.00           N1+
ATOM    658  H   LYS    52       6.664  11.406  25.846  1.00  0.00           H  
ATOM    659  HA  LYS    52       4.957  12.178  28.128  1.00  0.00           H  
ATOM    660  HB2 LYS    52       4.681  14.312  26.963  1.00  0.00           H  
ATOM    661  HB3 LYS    52       6.378  13.874  27.173  1.00  0.00           H  
ATOM    662  HG2 LYS    52       6.479  13.076  24.837  1.00  0.00           H  
ATOM    663  HG3 LYS    52       4.790  13.514  24.577  1.00  0.00           H  
ATOM    664  HD2 LYS    52       6.936  15.517  25.404  1.00  0.00           H  
ATOM    665  HD3 LYS    52       5.267  15.865  24.920  1.00  0.00           H  
ATOM    666  HE2 LYS    52       6.722  16.310  23.033  1.00  0.00           H  
ATOM    667  HE3 LYS    52       5.735  14.883  22.666  1.00  0.00           H  
ATOM    668  HZ1 LYS    52       8.530  14.821  23.673  1.00  0.00           H  
ATOM    669  HZ2 LYS    52       7.639  13.498  23.317  1.00  0.00           H  
ATOM    670  HZ3 LYS    52       8.095  14.531  22.111  1.00  0.00           H  
ATOM    671  N   GLY    53       3.331  10.473  26.616  1.00  0.00           N  
ATOM    672  CA  GLY    53       2.024   9.922  26.232  1.00  0.00           C  
ATOM    673  C   GLY    53       1.712   8.646  27.015  1.00  0.00           C  
ATOM    674  O   GLY    53       2.630   7.906  27.375  1.00  0.00           O  
ATOM    675  H   GLY    53       3.976   9.847  27.083  1.00  0.00           H  
ATOM    676  HA2 GLY    53       1.237  10.653  26.429  1.00  0.00           H  
ATOM    677  HA3 GLY    53       2.009   9.689  25.168  1.00  0.00           H  
ATOM    678  N   GLY    54       0.439   8.424  27.340  1.00  0.00           N  
ATOM    679  CA  GLY    54       0.022   7.372  28.270  1.00  0.00           C  
ATOM    680  C   GLY    54      -1.489   7.309  28.490  1.00  0.00           C  
ATOM    681  O   GLY    54      -1.952   7.318  29.627  1.00  0.00           O  
ATOM    682  H   GLY    54      -0.271   9.050  26.950  1.00  0.00           H  
ATOM    683  HA2 GLY    54       0.349   6.409  27.879  1.00  0.00           H  
ATOM    684  HA3 GLY    54       0.505   7.534  29.234  1.00  0.00           H  
ATOM    685  N   GLU    55      -2.269   7.245  27.412  1.00  0.00           N  
ATOM    686  CA  GLU    55      -3.735   7.414  27.397  1.00  0.00           C  
ATOM    687  C   GLU    55      -4.505   6.171  27.916  1.00  0.00           C  
ATOM    688  O   GLU    55      -5.628   5.880  27.505  1.00  0.00           O  
ATOM    689  CB  GLU    55      -4.188   7.872  25.991  1.00  0.00           C  
ATOM    690  CG  GLU    55      -3.671   9.262  25.560  1.00  0.00           C  
ATOM    691  CD  GLU    55      -2.137   9.360  25.529  1.00  0.00           C  
ATOM    692  OE1 GLU    55      -1.499   8.471  24.923  1.00  0.00           O  
ATOM    693  OE2 GLU    55      -1.577  10.214  26.249  1.00  0.00           O1-
ATOM    694  H   GLU    55      -1.800   7.319  26.508  1.00  0.00           H  
ATOM    695  HA  GLU    55      -3.980   8.220  28.091  1.00  0.00           H  
ATOM    696  HB2 GLU    55      -3.880   7.126  25.256  1.00  0.00           H  
ATOM    697  HB3 GLU    55      -5.278   7.922  25.973  1.00  0.00           H  
ATOM    698  HG2 GLU    55      -4.076  10.008  26.248  1.00  0.00           H  
ATOM    699  HG3 GLU    55      -4.063   9.485  24.565  1.00  0.00           H  
ATOM    700  N   ALA    56      -3.893   5.414  28.828  1.00  0.00           N  
ATOM    701  CA  ALA    56      -4.372   4.152  29.374  1.00  0.00           C  
ATOM    702  C   ALA    56      -4.868   4.336  30.819  1.00  0.00           C  
ATOM    703  O   ALA    56      -4.108   4.181  31.771  1.00  0.00           O  
ATOM    704  CB  ALA    56      -3.223   3.142  29.262  1.00  0.00           C  
ATOM    705  H   ALA    56      -3.017   5.769  29.196  1.00  0.00           H  
ATOM    706  HA  ALA    56      -5.205   3.783  28.773  1.00  0.00           H  
ATOM    707  HB1 ALA    56      -2.984   2.962  28.213  1.00  0.00           H  
ATOM    708  HB2 ALA    56      -2.337   3.522  29.773  1.00  0.00           H  
ATOM    709  HB3 ALA    56      -3.512   2.207  29.734  1.00  0.00           H  
ATOM    710  N   ALA    57      -6.161   4.628  30.994  1.00  0.00           N  
ATOM    711  CA  ALA    57      -6.756   4.825  32.324  1.00  0.00           C  
ATOM    712  C   ALA    57      -6.757   3.551  33.198  1.00  0.00           C  
ATOM    713  O   ALA    57      -6.668   3.640  34.419  1.00  0.00           O  
ATOM    714  CB  ALA    57      -8.177   5.370  32.134  1.00  0.00           C  
ATOM    715  H   ALA    57      -6.734   4.796  30.180  1.00  0.00           H  
ATOM    716  HA  ALA    57      -6.169   5.575  32.858  1.00  0.00           H  
ATOM    717  HB1 ALA    57      -8.150   6.298  31.563  1.00  0.00           H  
ATOM    718  HB2 ALA    57      -8.794   4.636  31.610  1.00  0.00           H  
ATOM    719  HB3 ALA    57      -8.622   5.568  33.110  1.00  0.00           H  
ATOM    720  N   GLU    58      -6.836   2.372  32.572  1.00  0.00           N  
ATOM    721  CA  GLU    58      -6.948   1.066  33.247  1.00  0.00           C  
ATOM    722  C   GLU    58      -5.994  -0.016  32.703  1.00  0.00           C  
ATOM    723  O   GLU    58      -5.862  -1.081  33.300  1.00  0.00           O  
ATOM    724  CB  GLU    58      -8.415   0.614  33.163  1.00  0.00           C  
ATOM    725  CG  GLU    58      -8.864   0.288  31.727  1.00  0.00           C  
ATOM    726  CD  GLU    58     -10.348   0.610  31.535  1.00  0.00           C  
ATOM    727  OE1 GLU    58     -11.182  -0.185  32.019  1.00  0.00           O  
ATOM    728  OE2 GLU    58     -10.621   1.665  30.917  1.00  0.00           O1-
ATOM    729  H   GLU    58      -7.035   2.398  31.586  1.00  0.00           H  
ATOM    730  HA  GLU    58      -6.702   1.186  34.303  1.00  0.00           H  
ATOM    731  HB2 GLU    58      -8.563  -0.266  33.791  1.00  0.00           H  
ATOM    732  HB3 GLU    58      -9.037   1.415  33.565  1.00  0.00           H  
ATOM    733  HG2 GLU    58      -8.671  -0.768  31.520  1.00  0.00           H  
ATOM    734  HG3 GLU    58      -8.280   0.868  31.007  1.00  0.00           H  
ATOM    735  N   ALA    59      -5.298   0.252  31.593  1.00  0.00           N  
ATOM    736  CA  ALA    59      -4.385  -0.687  30.938  1.00  0.00           C  
ATOM    737  C   ALA    59      -2.922  -0.419  31.342  1.00  0.00           C  
ATOM    738  O   ALA    59      -2.121   0.069  30.544  1.00  0.00           O  
ATOM    739  CB  ALA    59      -4.652  -0.672  29.425  1.00  0.00           C  
ATOM    740  H   ALA    59      -5.378   1.175  31.203  1.00  0.00           H  
ATOM    741  HA  ALA    59      -4.615  -1.697  31.283  1.00  0.00           H  
ATOM    742  HB1 ALA    59      -5.688  -0.953  29.233  1.00  0.00           H  
ATOM    743  HB2 ALA    59      -4.467   0.317  29.011  1.00  0.00           H  
ATOM    744  HB3 ALA    59      -3.993  -1.389  28.935  1.00  0.00           H  
ATOM    745  N   GLU    60      -2.611  -0.693  32.612  1.00  0.00           N  
ATOM    746  CA  GLU    60      -1.268  -0.551  33.201  1.00  0.00           C  
ATOM    747  C   GLU    60      -0.218  -1.366  32.410  1.00  0.00           C  
ATOM    748  O   GLU    60      -0.511  -2.460  31.916  1.00  0.00           O  
ATOM    749  CB  GLU    60      -1.335  -0.959  34.688  1.00  0.00           C  
ATOM    750  CG  GLU    60      -0.463  -0.101  35.615  1.00  0.00           C  
ATOM    751  CD  GLU    60       1.028  -0.263  35.316  1.00  0.00           C  
ATOM    752  OE1 GLU    60       1.611  -1.249  35.809  1.00  0.00           O  
ATOM    753  OE2 GLU    60       1.548   0.573  34.543  1.00  0.00           O1-
ATOM    754  H   GLU    60      -3.342  -1.071  33.198  1.00  0.00           H  
ATOM    755  HA  GLU    60      -0.986   0.501  33.142  1.00  0.00           H  
ATOM    756  HB2 GLU    60      -2.363  -0.847  35.040  1.00  0.00           H  
ATOM    757  HB3 GLU    60      -1.068  -2.011  34.796  1.00  0.00           H  
ATOM    758  HG2 GLU    60      -0.662  -0.394  36.648  1.00  0.00           H  
ATOM    759  HG3 GLU    60      -0.757   0.946  35.509  1.00  0.00           H  
ATOM    760  N   ALA    61       0.974  -0.802  32.194  1.00  0.00           N  
ATOM    761  CA  ALA    61       1.939  -1.310  31.227  1.00  0.00           C  
ATOM    762  C   ALA    61       3.393  -0.922  31.553  1.00  0.00           C  
ATOM    763  O   ALA    61       3.777   0.239  31.468  1.00  0.00           O  
ATOM    764  CB  ALA    61       1.536  -0.780  29.840  1.00  0.00           C  
ATOM    765  H   ALA    61       1.247  -0.006  32.774  1.00  0.00           H  
ATOM    766  HA  ALA    61       1.876  -2.398  31.218  1.00  0.00           H  
ATOM    767  HB1 ALA    61       0.546  -1.154  29.575  1.00  0.00           H  
ATOM    768  HB2 ALA    61       1.504   0.311  29.863  1.00  0.00           H  
ATOM    769  HB3 ALA    61       2.265  -1.090  29.099  1.00  0.00           H  
ATOM    770  N   GLU    62       4.261  -1.930  31.644  1.00  0.00           N  
ATOM    771  CA  GLU    62       5.696  -1.808  31.967  1.00  0.00           C  
ATOM    772  C   GLU    62       6.589  -1.255  30.822  1.00  0.00           C  
ATOM    773  O   GLU    62       7.779  -1.555  30.767  1.00  0.00           O  
ATOM    774  CB  GLU    62       6.204  -3.183  32.453  1.00  0.00           C  
ATOM    775  CG  GLU    62       5.390  -3.784  33.617  1.00  0.00           C  
ATOM    776  CD  GLU    62       5.897  -5.168  34.056  1.00  0.00           C  
ATOM    777  OE1 GLU    62       6.537  -5.854  33.226  1.00  0.00           O  
ATOM    778  OE2 GLU    62       5.596  -5.554  35.208  1.00  0.00           O1-
ATOM    779  H   GLU    62       3.871  -2.853  31.765  1.00  0.00           H  
ATOM    780  HA  GLU    62       5.793  -1.107  32.798  1.00  0.00           H  
ATOM    781  HB2 GLU    62       6.172  -3.870  31.604  1.00  0.00           H  
ATOM    782  HB3 GLU    62       7.239  -3.084  32.782  1.00  0.00           H  
ATOM    783  HG2 GLU    62       4.346  -3.890  33.314  1.00  0.00           H  
ATOM    784  HG3 GLU    62       5.432  -3.091  34.460  1.00  0.00           H  
ATOM    785  N   LYS    63       6.027  -0.531  29.840  1.00  0.00           N  
ATOM    786  CA  LYS    63       6.754   0.018  28.672  1.00  0.00           C  
ATOM    787  C   LYS    63       6.007   1.169  27.988  1.00  0.00           C  
ATOM    788  O   LYS    63       4.776   1.181  27.966  1.00  0.00           O  
ATOM    789  CB  LYS    63       7.107  -1.091  27.649  1.00  0.00           C  
ATOM    790  CG  LYS    63       5.980  -1.588  26.721  1.00  0.00           C  
ATOM    791  CD  LYS    63       4.770  -2.179  27.457  1.00  0.00           C  
ATOM    792  CE  LYS    63       3.732  -2.682  26.450  1.00  0.00           C  
ATOM    793  NZ  LYS    63       2.498  -3.149  27.132  1.00  0.00           N1+
ATOM    794  H   LYS    63       5.079  -0.207  30.009  1.00  0.00           H  
ATOM    795  HA  LYS    63       7.697   0.423  29.049  1.00  0.00           H  
ATOM    796  HB2 LYS    63       7.901  -0.706  27.006  1.00  0.00           H  
ATOM    797  HB3 LYS    63       7.527  -1.948  28.177  1.00  0.00           H  
ATOM    798  HG2 LYS    63       5.647  -0.765  26.087  1.00  0.00           H  
ATOM    799  HG3 LYS    63       6.399  -2.356  26.068  1.00  0.00           H  
ATOM    800  HD2 LYS    63       4.315  -1.405  28.072  1.00  0.00           H  
ATOM    801  HD3 LYS    63       5.103  -2.998  28.099  1.00  0.00           H  
ATOM    802  HE2 LYS    63       4.179  -3.492  25.864  1.00  0.00           H  
ATOM    803  HE3 LYS    63       3.495  -1.862  25.764  1.00  0.00           H  
ATOM    804  HZ1 LYS    63       2.712  -3.902  27.774  1.00  0.00           H  
ATOM    805  HZ2 LYS    63       2.080  -2.392  27.661  1.00  0.00           H  
ATOM    806  HZ3 LYS    63       1.819  -3.478  26.458  1.00  0.00           H  
ATOM    807  N   CYS    64       6.752   2.042  27.307  1.00  0.00           N  
ATOM    808  CA  CYS    64       6.231   3.093  26.421  1.00  0.00           C  
ATOM    809  C   CYS    64       6.426   2.728  24.935  1.00  0.00           C  
ATOM    810  O   CYS    64       7.235   1.864  24.614  1.00  0.00           O  
ATOM    811  CB  CYS    64       6.876   4.444  26.787  1.00  0.00           C  
ATOM    812  SG  CYS    64       8.680   4.422  26.529  1.00  0.00           S  
ATOM    813  H   CYS    64       7.750   1.884  27.286  1.00  0.00           H  
ATOM    814  HA  CYS    64       5.155   3.189  26.585  1.00  0.00           H  
ATOM    815  HB2 CYS    64       6.661   4.684  27.831  1.00  0.00           H  
ATOM    816  HB3 CYS    64       6.436   5.230  26.170  1.00  0.00           H  
ATOM    817  HG  CYS    64       9.019   3.656  27.586  1.00  0.00           H  
ATOM    818  N   SER    65       5.707   3.391  24.021  1.00  0.00           N  
ATOM    819  CA  SER    65       5.774   3.109  22.569  1.00  0.00           C  
ATOM    820  C   SER    65       6.653   4.075  21.766  1.00  0.00           C  
ATOM    821  O   SER    65       6.898   3.834  20.590  1.00  0.00           O  
ATOM    822  CB  SER    65       4.367   3.082  21.971  1.00  0.00           C  
ATOM    823  OG  SER    65       3.597   2.085  22.614  1.00  0.00           O  
ATOM    824  H   SER    65       5.007   4.045  24.336  1.00  0.00           H  
ATOM    825  HA  SER    65       6.208   2.120  22.418  1.00  0.00           H  
ATOM    826  HB2 SER    65       4.422   2.863  20.903  1.00  0.00           H  
ATOM    827  HB3 SER    65       3.893   4.056  22.108  1.00  0.00           H  
ATOM    828  HG  SER    65       3.932   1.227  22.336  1.00  0.00           H  
ATOM    829  N   CYS    66       7.125   5.156  22.388  1.00  0.00           N  
ATOM    830  CA  CYS    66       8.064   6.127  21.828  1.00  0.00           C  
ATOM    831  C   CYS    66       9.530   5.647  21.853  1.00  0.00           C  
ATOM    832  O   CYS    66      10.361   6.164  21.104  1.00  0.00           O  
ATOM    833  CB  CYS    66       7.894   7.396  22.671  1.00  0.00           C  
ATOM    834  SG  CYS    66       8.114   6.969  24.418  1.00  0.00           S1-
ATOM    835  H   CYS    66       6.872   5.324  23.350  1.00  0.00           H  
ATOM    836  HA  CYS    66       7.792   6.344  20.793  1.00  0.00           H  
ATOM    837  HB2 CYS    66       6.891   7.803  22.512  1.00  0.00           H  
ATOM    838  HB3 CYS    66       8.623   8.146  22.353  1.00  0.00           H  
ATOM    839  N   CYS    67       9.835   4.727  22.779  1.00  0.00           N  
ATOM    840  CA  CYS    67      11.149   4.152  23.064  1.00  0.00           C  
ATOM    841  C   CYS    67      11.131   2.618  22.806  1.00  0.00           C  
ATOM    842  O   CYS    67      11.460   1.845  23.707  1.00  0.00           O  
ATOM    843  CB  CYS    67      11.595   4.495  24.510  1.00  0.00           C  
ATOM    844  SG  CYS    67      11.469   6.241  25.017  1.00  0.00           S1-
ATOM    845  H   CYS    67       9.059   4.352  23.299  1.00  0.00           H  
ATOM    846  HA  CYS    67      11.871   4.585  22.375  1.00  0.00           H  
ATOM    847  HB2 CYS    67      12.633   4.155  24.597  1.00  0.00           H  
ATOM    848  HB3 CYS    67      11.021   3.860  25.193  1.00  0.00           H  
ATOM    849  N   GLN    68      10.614   2.182  21.650  1.00  0.00           N  
ATOM    850  CA  GLN    68      10.282   0.780  21.332  1.00  0.00           C  
ATOM    851  C   GLN    68      10.770   0.364  19.938  1.00  0.00           C  
ATOM    852  O   GLN    68      10.788   1.237  19.045  1.00  0.00           O  
ATOM    853  CB  GLN    68       8.760   0.598  21.508  1.00  0.00           C  
ATOM    854  CG  GLN    68       8.199  -0.798  21.174  1.00  0.00           C  
ATOM    855  CD  GLN    68       8.754  -1.921  22.050  1.00  0.00           C  
ATOM    856  OE1 GLN    68       8.109  -2.403  22.974  1.00  0.00           O  
ATOM    857  NE2 GLN    68       9.931  -2.425  21.757  1.00  0.00           N  
ATOM    858  OXT GLN    68      11.093  -0.840  19.804  1.00  0.00           O1-
ATOM    859  H   GLN    68      10.425   2.849  20.916  1.00  0.00           H  
ATOM    860  HA  GLN    68      10.797   0.128  22.037  1.00  0.00           H  
ATOM    861  HB2 GLN    68       8.503   0.830  22.541  1.00  0.00           H  
ATOM    862  HB3 GLN    68       8.255   1.321  20.864  1.00  0.00           H  
ATOM    863  HG2 GLN    68       8.398  -1.028  20.127  1.00  0.00           H  
ATOM    864  HG3 GLN    68       7.117  -0.768  21.300  1.00  0.00           H  
ATOM    865 HE21 GLN    68      10.468  -1.976  21.000  1.00  0.00           H  
ATOM    866 HE22 GLN    68      10.310  -3.120  22.363  1.00  0.00           H  
TER     867      GLN    68 
ATOM    868  N   MET     1      17.207  18.919  49.816  1.00  0.00           N1+
ATOM    869  CA  MET     1      15.952  19.166  50.558  1.00  0.00           C  
ATOM    870  C   MET     1      15.108  20.241  49.866  1.00  0.00           C  
ATOM    871  O   MET     1      14.697  21.194  50.514  1.00  0.00           O  
ATOM    872  CB  MET     1      16.185  19.460  52.053  1.00  0.00           C  
ATOM    873  CG  MET     1      16.868  18.286  52.759  1.00  0.00           C  
ATOM    874  SD  MET     1      16.785  18.308  54.564  1.00  0.00           S  
ATOM    875  CE  MET     1      17.443  16.649  54.891  1.00  0.00           C  
ATOM    876  H1  MET     1      16.981  18.568  48.893  1.00  0.00           H  
ATOM    877  H2  MET     1      17.748  18.194  50.272  1.00  0.00           H  
ATOM    878  H3  MET     1      17.773  19.753  49.734  1.00  0.00           H  
ATOM    879  HA  MET     1      15.360  18.253  50.517  1.00  0.00           H  
ATOM    880  HB2 MET     1      15.217  19.620  52.530  1.00  0.00           H  
ATOM    881  HB3 MET     1      16.790  20.360  52.173  1.00  0.00           H  
ATOM    882  HG2 MET     1      17.921  18.286  52.487  1.00  0.00           H  
ATOM    883  HG3 MET     1      16.409  17.358  52.416  1.00  0.00           H  
ATOM    884  HE1 MET     1      16.813  15.903  54.404  1.00  0.00           H  
ATOM    885  HE2 MET     1      18.458  16.573  54.504  1.00  0.00           H  
ATOM    886  HE3 MET     1      17.450  16.468  55.966  1.00  0.00           H  
ATOM    887  N   ASP     2      14.797  20.075  48.573  1.00  0.00           N  
ATOM    888  CA  ASP     2      13.667  20.776  47.937  1.00  0.00           C  
ATOM    889  C   ASP     2      12.437  19.842  47.956  1.00  0.00           C  
ATOM    890  O   ASP     2      12.613  18.633  47.783  1.00  0.00           O  
ATOM    891  CB  ASP     2      14.024  21.379  46.557  1.00  0.00           C  
ATOM    892  CG  ASP     2      13.975  20.440  45.341  1.00  0.00           C  
ATOM    893  OD1 ASP     2      15.026  20.240  44.689  1.00  0.00           O  
ATOM    894  OD2 ASP     2      12.872  19.955  45.003  1.00  0.00           O1-
ATOM    895  H   ASP     2      15.045  19.195  48.133  1.00  0.00           H  
ATOM    896  HA  ASP     2      13.431  21.637  48.560  1.00  0.00           H  
ATOM    897  HB2 ASP     2      15.014  21.835  46.623  1.00  0.00           H  
ATOM    898  HB3 ASP     2      13.318  22.188  46.364  1.00  0.00           H  
ATOM    899  N   PRO     3      11.233  20.328  48.314  1.00  0.00           N  
ATOM    900  CA  PRO     3      10.106  19.448  48.636  1.00  0.00           C  
ATOM    901  C   PRO     3       9.550  18.709  47.413  1.00  0.00           C  
ATOM    902  O   PRO     3       9.189  17.538  47.518  1.00  0.00           O  
ATOM    903  CB  PRO     3       9.055  20.358  49.285  1.00  0.00           C  
ATOM    904  CG  PRO     3       9.380  21.751  48.744  1.00  0.00           C  
ATOM    905  CD  PRO     3      10.896  21.718  48.579  1.00  0.00           C  
ATOM    906  HA  PRO     3      10.420  18.697  49.361  1.00  0.00           H  
ATOM    907  HB2 PRO     3       8.036  20.058  49.033  1.00  0.00           H  
ATOM    908  HB3 PRO     3       9.192  20.351  50.367  1.00  0.00           H  
ATOM    909  HG2 PRO     3       9.063  22.537  49.430  1.00  0.00           H  
ATOM    910  HG3 PRO     3       8.917  21.890  47.769  1.00  0.00           H  
ATOM    911  HD2 PRO     3      11.371  22.037  49.508  1.00  0.00           H  
ATOM    912  HD3 PRO     3      11.199  22.365  47.754  1.00  0.00           H  
ATOM    913  N   GLU     4       9.545  19.370  46.255  1.00  0.00           N  
ATOM    914  CA  GLU     4       8.922  18.870  45.028  1.00  0.00           C  
ATOM    915  C   GLU     4       9.767  17.797  44.326  1.00  0.00           C  
ATOM    916  O   GLU     4       9.221  16.929  43.649  1.00  0.00           O  
ATOM    917  CB  GLU     4       8.687  20.043  44.055  1.00  0.00           C  
ATOM    918  CG  GLU     4       8.032  21.291  44.667  1.00  0.00           C  
ATOM    919  CD  GLU     4       6.746  20.965  45.433  1.00  0.00           C  
ATOM    920  OE1 GLU     4       6.749  21.153  46.671  1.00  0.00           O  
ATOM    921  OE2 GLU     4       5.779  20.530  44.772  1.00  0.00           O1-
ATOM    922  H   GLU     4       9.840  20.332  46.265  1.00  0.00           H  
ATOM    923  HA  GLU     4       7.955  18.423  45.272  1.00  0.00           H  
ATOM    924  HB2 GLU     4       8.068  19.689  43.230  1.00  0.00           H  
ATOM    925  HB3 GLU     4       9.647  20.351  43.639  1.00  0.00           H  
ATOM    926  HG2 GLU     4       7.809  21.996  43.863  1.00  0.00           H  
ATOM    927  HG3 GLU     4       8.751  21.781  45.329  1.00  0.00           H  
ATOM    928  N   THR     5      11.101  17.884  44.422  1.00  0.00           N  
ATOM    929  CA  THR     5      12.025  17.084  43.602  1.00  0.00           C  
ATOM    930  C   THR     5      13.310  16.623  44.297  1.00  0.00           C  
ATOM    931  O   THR     5      14.082  15.936  43.632  1.00  0.00           O  
ATOM    932  CB  THR     5      12.411  17.816  42.298  1.00  0.00           C  
ATOM    933  CG2 THR     5      11.232  18.230  41.420  1.00  0.00           C  
ATOM    934  OG1 THR     5      13.181  18.978  42.534  1.00  0.00           O  
ATOM    935  H   THR     5      11.490  18.665  44.946  1.00  0.00           H  
ATOM    936  HA  THR     5      11.511  16.168  43.313  1.00  0.00           H  
ATOM    937  HB  THR     5      13.018  17.136  41.698  1.00  0.00           H  
ATOM    938 HG21 THR     5      10.655  19.015  41.906  1.00  0.00           H  
ATOM    939 HG22 THR     5      11.604  18.602  40.466  1.00  0.00           H  
ATOM    940 HG23 THR     5      10.588  17.369  41.240  1.00  0.00           H  
ATOM    941  HG1 THR     5      12.930  19.356  43.410  1.00  0.00           H  
ATOM    942  N   CSS     6      13.581  16.972  45.568  1.00  0.00           N  
ATOM    943  CA  CSS     6      14.834  16.610  46.258  1.00  0.00           C  
ATOM    944  C   CSS     6      14.760  16.502  47.804  1.00  0.00           C  
ATOM    945  O   CSS     6      15.414  17.293  48.494  1.00  0.00           O  
ATOM    946  CB  CSS     6      15.890  17.639  45.831  1.00  0.00           C  
ATOM    947  SG  CSS     6      17.537  17.021  46.279  1.00  0.00           S  
ATOM    948  SD  CSS     6      17.659  15.419  44.862  1.00  0.00           S1-
ATOM    949  H   CSS     6      12.939  17.590  46.053  1.00  0.00           H  
ATOM    950  HA  CSS     6      15.138  15.638  45.892  1.00  0.00           H  
ATOM    951  HB2 CSS     6      15.870  17.743  44.756  1.00  0.00           H  
ATOM    952  HB3 CSS     6      15.725  18.595  46.322  1.00  0.00           H  
ATOM    953  N   PRO     7      14.051  15.531  48.413  1.00  0.00           N  
ATOM    954  CA  PRO     7      13.976  15.381  49.879  1.00  0.00           C  
ATOM    955  C   PRO     7      15.282  15.070  50.659  1.00  0.00           C  
ATOM    956  O   PRO     7      15.218  14.882  51.871  1.00  0.00           O  
ATOM    957  CD  PRO     7      13.031  14.699  47.782  1.00  0.00           C  
ATOM    958  CG  PRO     7      12.026  14.391  48.885  1.00  0.00           C  
ATOM    959  CB  PRO     7      12.926  14.289  50.114  1.00  0.00           C  
ATOM    960  HA  PRO     7      13.582  16.317  50.275  1.00  0.00           H  
ATOM    961  HB2 PRO     7      13.406  13.308  50.129  1.00  0.00           H  
ATOM    962  HB3 PRO     7      12.370  14.458  51.037  1.00  0.00           H  
ATOM    963  HG2 PRO     7      11.488  13.463  48.691  1.00  0.00           H  
ATOM    964  HG3 PRO     7      11.334  15.228  48.996  1.00  0.00           H  
ATOM    965  HD2 PRO     7      13.472  13.772  47.422  1.00  0.00           H  
ATOM    966  HD3 PRO     7      12.518  15.208  46.969  1.00  0.00           H  
ATOM    967  N   CSS     8      16.453  14.993  50.020  1.00  0.00           N  
ATOM    968  CA  CSS     8      17.702  14.469  50.607  1.00  0.00           C  
ATOM    969  C   CSS     8      18.701  15.528  51.157  1.00  0.00           C  
ATOM    970  O   CSS     8      18.596  16.717  50.824  1.00  0.00           O  
ATOM    971  CB  CSS     8      18.376  13.606  49.540  1.00  0.00           C  
ATOM    972  SG  CSS     8      18.914  14.798  48.278  1.00  0.00           S  
ATOM    973  SD  CSS     8      19.147  13.398  46.701  1.00  0.00           S1-
ATOM    974  H   CSS     8      16.457  15.144  49.022  1.00  0.00           H  
ATOM    975  HA  CSS     8      17.424  13.805  51.424  1.00  0.00           H  
ATOM    976  HB2 CSS     8      19.247  13.079  49.930  1.00  0.00           H  
ATOM    977  HB3 CSS     8      17.669  12.897  49.107  1.00  0.00           H  
ATOM    978  N   PRO     9      19.722  15.125  51.947  1.00  0.00           N  
ATOM    979  CA  PRO     9      20.809  15.997  52.415  1.00  0.00           C  
ATOM    980  C   PRO     9      21.688  16.578  51.287  1.00  0.00           C  
ATOM    981  O   PRO     9      22.704  16.010  50.897  1.00  0.00           O  
ATOM    982  CD  PRO     9      19.823  13.830  52.610  1.00  0.00           C  
ATOM    983  CG  PRO     9      20.633  14.087  53.876  1.00  0.00           C  
ATOM    984  CB  PRO     9      21.623  15.149  53.411  1.00  0.00           C  
ATOM    985  HA  PRO     9      20.359  16.824  52.965  1.00  0.00           H  
ATOM    986  HB2 PRO     9      22.455  14.643  52.919  1.00  0.00           H  
ATOM    987  HB3 PRO     9      21.989  15.750  54.245  1.00  0.00           H  
ATOM    988  HG2 PRO     9      21.138  13.184  54.223  1.00  0.00           H  
ATOM    989  HG3 PRO     9      19.986  14.495  54.654  1.00  0.00           H  
ATOM    990  HD2 PRO     9      20.354  13.129  51.965  1.00  0.00           H  
ATOM    991  HD3 PRO     9      18.850  13.425  52.883  1.00  0.00           H  
ATOM    992  N   SER    10      21.397  17.812  50.865  1.00  0.00           N  
ATOM    993  CA  SER    10      22.085  18.526  49.769  1.00  0.00           C  
ATOM    994  C   SER    10      23.542  18.967  50.050  1.00  0.00           C  
ATOM    995  O   SER    10      24.028  19.906  49.427  1.00  0.00           O  
ATOM    996  CB  SER    10      21.230  19.719  49.315  1.00  0.00           C  
ATOM    997  OG  SER    10      19.915  19.289  48.989  1.00  0.00           O  
ATOM    998  H   SER    10      20.519  18.197  51.177  1.00  0.00           H  
ATOM    999  HA  SER    10      22.148  17.833  48.928  1.00  0.00           H  
ATOM   1000  HB2 SER    10      21.181  20.456  50.118  1.00  0.00           H  
ATOM   1001  HB3 SER    10      21.682  20.186  48.438  1.00  0.00           H  
ATOM   1002  HG  SER    10      20.000  18.663  48.255  1.00  0.00           H  
ATOM   1003  N   GLY    11      24.250  18.305  50.969  1.00  0.00           N  
ATOM   1004  CA  GLY    11      25.677  18.511  51.262  1.00  0.00           C  
ATOM   1005  C   GLY    11      26.637  17.672  50.404  1.00  0.00           C  
ATOM   1006  O   GLY    11      27.842  17.711  50.628  1.00  0.00           O  
ATOM   1007  H   GLY    11      23.807  17.485  51.369  1.00  0.00           H  
ATOM   1008  HA2 GLY    11      25.929  19.562  51.114  1.00  0.00           H  
ATOM   1009  HA3 GLY    11      25.861  18.262  52.307  1.00  0.00           H  
ATOM   1010  N   GLY    12      26.127  16.857  49.472  1.00  0.00           N  
ATOM   1011  CA  GLY    12      26.924  16.050  48.534  1.00  0.00           C  
ATOM   1012  C   GLY    12      27.560  14.774  49.107  1.00  0.00           C  
ATOM   1013  O   GLY    12      28.011  13.930  48.339  1.00  0.00           O  
ATOM   1014  H   GLY    12      25.121  16.822  49.380  1.00  0.00           H  
ATOM   1015  HA2 GLY    12      26.287  15.755  47.700  1.00  0.00           H  
ATOM   1016  HA3 GLY    12      27.731  16.670  48.141  1.00  0.00           H  
ATOM   1017  N   SER    13      27.528  14.564  50.426  1.00  0.00           N  
ATOM   1018  CA  SER    13      28.047  13.370  51.123  1.00  0.00           C  
ATOM   1019  C   SER    13      27.102  12.151  51.061  1.00  0.00           C  
ATOM   1020  O   SER    13      26.952  11.427  52.045  1.00  0.00           O  
ATOM   1021  CB  SER    13      28.353  13.756  52.575  1.00  0.00           C  
ATOM   1022  OG  SER    13      27.144  14.028  53.260  1.00  0.00           O  
ATOM   1023  H   SER    13      27.155  15.300  51.008  1.00  0.00           H  
ATOM   1024  HA  SER    13      28.983  13.076  50.647  1.00  0.00           H  
ATOM   1025  HB2 SER    13      28.875  12.937  53.073  1.00  0.00           H  
ATOM   1026  HB3 SER    13      28.989  14.643  52.592  1.00  0.00           H  
ATOM   1027  HG  SER    13      26.701  13.177  53.376  1.00  0.00           H  
ATOM   1028  N   CSS    14      26.313  12.041  49.997  1.00  0.00           N  
ATOM   1029  CA  CSS    14      24.942  11.547  50.074  1.00  0.00           C  
ATOM   1030  C   CSS    14      24.683  10.508  48.968  1.00  0.00           C  
ATOM   1031  O   CSS    14      24.188  10.795  47.878  1.00  0.00           O  
ATOM   1032  CB  CSS    14      24.075  12.807  50.059  1.00  0.00           C  
ATOM   1033  SG  CSS    14      22.347  12.268  50.142  1.00  0.00           S  
ATOM   1034  SD  CSS    14      21.892  13.222  48.284  1.00  0.00           S1-
ATOM   1035  H   CSS    14      26.555  12.589  49.181  1.00  0.00           H  
ATOM   1036  HA  CSS    14      24.772  11.049  51.028  1.00  0.00           H  
ATOM   1037  HB2 CSS    14      24.284  13.430  50.928  1.00  0.00           H  
ATOM   1038  HB3 CSS    14      24.248  13.372  49.143  1.00  0.00           H  
ATOM   1039  N   THR    15      25.165   9.291  49.231  1.00  0.00           N  
ATOM   1040  CA  THR    15      25.357   8.238  48.224  1.00  0.00           C  
ATOM   1041  C   THR    15      24.159   7.293  48.109  1.00  0.00           C  
ATOM   1042  O   THR    15      24.253   6.110  48.444  1.00  0.00           O  
ATOM   1043  CB  THR    15      26.676   7.479  48.455  1.00  0.00           C  
ATOM   1044  CG2 THR    15      27.903   8.392  48.476  1.00  0.00           C  
ATOM   1045  OG1 THR    15      26.623   6.827  49.706  1.00  0.00           O  
ATOM   1046  H   THR    15      25.596   9.135  50.130  1.00  0.00           H  
ATOM   1047  HA  THR    15      25.440   8.722  47.259  1.00  0.00           H  
ATOM   1048  HB  THR    15      26.805   6.736  47.667  1.00  0.00           H  
ATOM   1049 HG21 THR    15      27.851   9.087  49.313  1.00  0.00           H  
ATOM   1050 HG22 THR    15      28.799   7.781  48.570  1.00  0.00           H  
ATOM   1051 HG23 THR    15      27.954   8.949  47.542  1.00  0.00           H  
ATOM   1052  HG1 THR    15      25.885   6.206  49.612  1.00  0.00           H  
ATOM   1053  N   CSS    16      22.982   7.823  47.761  1.00  0.00           N  
ATOM   1054  CA  CSS    16      21.750   7.025  47.680  1.00  0.00           C  
ATOM   1055  C   CSS    16      21.735   6.040  46.493  1.00  0.00           C  
ATOM   1056  O   CSS    16      20.962   5.079  46.512  1.00  0.00           O  
ATOM   1057  CB  CSS    16      20.546   7.934  47.475  1.00  0.00           C  
ATOM   1058  SG  CSS    16      20.419   9.186  48.782  1.00  0.00           S  
ATOM   1059  SD  CSS    16      19.010  10.346  47.634  1.00  0.00           S1-
ATOM   1060  H   CSS    16      22.938   8.819  47.576  1.00  0.00           H  
ATOM   1061  HA  CSS    16      21.620   6.459  48.603  1.00  0.00           H  
ATOM   1062  HB2 CSS    16      20.688   8.459  46.542  1.00  0.00           H  
ATOM   1063  HB3 CSS    16      19.626   7.351  47.451  1.00  0.00           H  
ATOM   1064  N   ALA    17      22.514   6.313  45.437  1.00  0.00           N  
ATOM   1065  CA  ALA    17      22.699   5.446  44.266  1.00  0.00           C  
ATOM   1066  C   ALA    17      21.391   4.904  43.628  1.00  0.00           C  
ATOM   1067  O   ALA    17      21.280   3.717  43.327  1.00  0.00           O  
ATOM   1068  CB  ALA    17      23.732   4.372  44.630  1.00  0.00           C  
ATOM   1069  H   ALA    17      23.149   7.098  45.518  1.00  0.00           H  
ATOM   1070  HA  ALA    17      23.163   6.066  43.499  1.00  0.00           H  
ATOM   1071  HB1 ALA    17      24.644   4.846  44.999  1.00  0.00           H  
ATOM   1072  HB2 ALA    17      23.328   3.712  45.399  1.00  0.00           H  
ATOM   1073  HB3 ALA    17      23.975   3.783  43.745  1.00  0.00           H  
ATOM   1074  N   ASP    18      20.392   5.779  43.448  1.00  0.00           N  
ATOM   1075  CA  ASP    18      19.040   5.468  42.933  1.00  0.00           C  
ATOM   1076  C   ASP    18      18.216   4.483  43.790  1.00  0.00           C  
ATOM   1077  O   ASP    18      17.292   3.820  43.323  1.00  0.00           O  
ATOM   1078  CB  ASP    18      19.054   5.152  41.424  1.00  0.00           C  
ATOM   1079  CG  ASP    18      17.734   5.484  40.707  1.00  0.00           C  
ATOM   1080  OD1 ASP    18      17.693   5.355  39.464  1.00  0.00           O  
ATOM   1081  OD2 ASP    18      16.801   6.021  41.354  1.00  0.00           O1-
ATOM   1082  H   ASP    18      20.533   6.722  43.780  1.00  0.00           H  
ATOM   1083  HA  ASP    18      18.500   6.409  43.028  1.00  0.00           H  
ATOM   1084  HB2 ASP    18      19.302   4.100  41.271  1.00  0.00           H  
ATOM   1085  HB3 ASP    18      19.835   5.755  40.963  1.00  0.00           H  
ATOM   1086  N   SER    19      18.478   4.460  45.099  1.00  0.00           N  
ATOM   1087  CA  SER    19      17.618   3.795  46.093  1.00  0.00           C  
ATOM   1088  C   SER    19      16.472   4.693  46.594  1.00  0.00           C  
ATOM   1089  O   SER    19      15.802   4.338  47.565  1.00  0.00           O  
ATOM   1090  CB  SER    19      18.450   3.293  47.280  1.00  0.00           C  
ATOM   1091  OG  SER    19      19.568   2.547  46.842  1.00  0.00           O  
ATOM   1092  H   SER    19      19.301   4.953  45.424  1.00  0.00           H  
ATOM   1093  HA  SER    19      17.161   2.923  45.626  1.00  0.00           H  
ATOM   1094  HB2 SER    19      18.797   4.145  47.866  1.00  0.00           H  
ATOM   1095  HB3 SER    19      17.827   2.661  47.914  1.00  0.00           H  
ATOM   1096  HG  SER    19      20.187   3.179  46.442  1.00  0.00           H  
ATOM   1097  N   CSS    20      16.297   5.896  46.025  1.00  0.00           N  
ATOM   1098  CA  CSS    20      15.517   6.982  46.623  1.00  0.00           C  
ATOM   1099  C   CSS    20      14.281   7.434  45.810  1.00  0.00           C  
ATOM   1100  O   CSS    20      14.262   7.455  44.576  1.00  0.00           O  
ATOM   1101  CB  CSS    20      16.468   8.134  46.989  1.00  0.00           C  
ATOM   1102  SG  CSS    20      16.812   9.045  45.450  1.00  0.00           S  
ATOM   1103  SD  CSS    20      18.788   8.580  44.780  1.00  0.00           S1-
ATOM   1104  H   CSS    20      16.849   6.114  45.207  1.00  0.00           H  
ATOM   1105  HA  CSS    20      15.130   6.616  47.574  1.00  0.00           H  
ATOM   1106  HB2 CSS    20      15.986   8.819  47.687  1.00  0.00           H  
ATOM   1107  HB3 CSS    20      17.398   7.758  47.418  1.00  0.00           H  
ATOM   1108  N   LYS    21      13.261   7.908  46.542  1.00  0.00           N  
ATOM   1109  CA  LYS    21      11.948   8.391  46.057  1.00  0.00           C  
ATOM   1110  C   LYS    21      11.973   9.788  45.395  1.00  0.00           C  
ATOM   1111  O   LYS    21      11.178  10.656  45.748  1.00  0.00           O  
ATOM   1112  CB  LYS    21      10.926   8.307  47.211  1.00  0.00           C  
ATOM   1113  CG  LYS    21      11.337   9.150  48.438  1.00  0.00           C  
ATOM   1114  CD  LYS    21      10.120   9.690  49.199  1.00  0.00           C  
ATOM   1115  CE  LYS    21      10.596  10.605  50.334  1.00  0.00           C  
ATOM   1116  NZ  LYS    21       9.458  11.250  51.034  1.00  0.00           N1+
ATOM   1117  H   LYS    21      13.399   7.894  47.540  1.00  0.00           H  
ATOM   1118  HA  LYS    21      11.612   7.712  45.271  1.00  0.00           H  
ATOM   1119  HB2 LYS    21      10.810   7.266  47.519  1.00  0.00           H  
ATOM   1120  HB3 LYS    21       9.958   8.643  46.834  1.00  0.00           H  
ATOM   1121  HG2 LYS    21      11.941  10.002  48.123  1.00  0.00           H  
ATOM   1122  HG3 LYS    21      11.945   8.538  49.106  1.00  0.00           H  
ATOM   1123  HD2 LYS    21       9.540   8.856  49.599  1.00  0.00           H  
ATOM   1124  HD3 LYS    21       9.499  10.264  48.506  1.00  0.00           H  
ATOM   1125  HE2 LYS    21      11.251  11.370  49.903  1.00  0.00           H  
ATOM   1126  HE3 LYS    21      11.191  10.012  51.037  1.00  0.00           H  
ATOM   1127  HZ1 LYS    21       8.924  11.814  50.382  1.00  0.00           H  
ATOM   1128  HZ2 LYS    21       8.844  10.555  51.441  1.00  0.00           H  
ATOM   1129  HZ3 LYS    21       9.795  11.858  51.771  1.00  0.00           H  
ATOM   1130  N   CSS    22      12.965  10.031  44.544  1.00  0.00           N  
ATOM   1131  CA  CSS    22      13.348  11.359  44.071  1.00  0.00           C  
ATOM   1132  C   CSS    22      13.052  11.576  42.583  1.00  0.00           C  
ATOM   1133  O   CSS    22      13.601  10.865  41.740  1.00  0.00           O  
ATOM   1134  CB  CSS    22      14.839  11.499  44.356  1.00  0.00           C  
ATOM   1135  SG  CSS    22      15.151  13.258  44.603  1.00  0.00           S  
ATOM   1136  SD  CSS    22      15.931  13.119  46.597  1.00  0.00           S1-
ATOM   1137  H   CSS    22      13.561   9.251  44.303  1.00  0.00           H  
ATOM   1138  HA  CSS    22      12.810  12.112  44.651  1.00  0.00           H  
ATOM   1139  HB2 CSS    22      15.071  11.009  45.298  1.00  0.00           H  
ATOM   1140  HB3 CSS    22      15.450  11.105  43.543  1.00  0.00           H  
ATOM   1141  N   GLU    23      12.285  12.620  42.267  1.00  0.00           N  
ATOM   1142  CA  GLU    23      11.869  12.964  40.897  1.00  0.00           C  
ATOM   1143  C   GLU    23      12.995  13.601  40.057  1.00  0.00           C  
ATOM   1144  O   GLU    23      12.924  13.615  38.830  1.00  0.00           O  
ATOM   1145  CB  GLU    23      10.666  13.925  40.957  1.00  0.00           C  
ATOM   1146  CG  GLU    23       9.447  13.400  41.733  1.00  0.00           C  
ATOM   1147  CD  GLU    23       8.830  12.159  41.074  1.00  0.00           C  
ATOM   1148  OE1 GLU    23       9.323  11.045  41.364  1.00  0.00           O  
ATOM   1149  OE2 GLU    23       7.884  12.338  40.275  1.00  0.00           O1-
ATOM   1150  H   GLU    23      11.830  13.113  43.020  1.00  0.00           H  
ATOM   1151  HA  GLU    23      11.556  12.053  40.382  1.00  0.00           H  
ATOM   1152  HB2 GLU    23      10.352  14.161  39.939  1.00  0.00           H  
ATOM   1153  HB3 GLU    23      10.992  14.855  41.425  1.00  0.00           H  
ATOM   1154  HG2 GLU    23       8.701  14.197  41.775  1.00  0.00           H  
ATOM   1155  HG3 GLU    23       9.734  13.176  42.764  1.00  0.00           H  
ATOM   1156  N   GLY    24      14.050  14.131  40.693  1.00  0.00           N  
ATOM   1157  CA  GLY    24      15.186  14.733  39.991  1.00  0.00           C  
ATOM   1158  C   GLY    24      16.379  15.024  40.899  1.00  0.00           C  
ATOM   1159  O   GLY    24      16.447  16.104  41.487  1.00  0.00           O  
ATOM   1160  H   GLY    24      14.048  14.134  41.705  1.00  0.00           H  
ATOM   1161  HA2 GLY    24      15.506  14.068  39.189  1.00  0.00           H  
ATOM   1162  HA3 GLY    24      14.864  15.672  39.541  1.00  0.00           H  
ATOM   1163  N   CSS    25      17.339  14.091  40.939  1.00  0.00           N  
ATOM   1164  CA  CSS    25      18.557  14.166  41.758  1.00  0.00           C  
ATOM   1165  C   CSS    25      19.427  15.403  41.444  1.00  0.00           C  
ATOM   1166  O   CSS    25      19.513  15.816  40.286  1.00  0.00           O  
ATOM   1167  CB  CSS    25      19.370  12.867  41.639  1.00  0.00           C  
ATOM   1168  SG  CSS    25      18.300  11.504  42.233  1.00  0.00           S  
ATOM   1169  SD  CSS    25      18.147  11.802  44.376  1.00  0.00           S1-
ATOM   1170  H   CSS    25      17.201  13.248  40.409  1.00  0.00           H  
ATOM   1171  HA  CSS    25      18.246  14.234  42.785  1.00  0.00           H  
ATOM   1172  HB2 CSS    25      19.650  12.685  40.601  1.00  0.00           H  
ATOM   1173  HB3 CSS    25      20.260  12.914  42.269  1.00  0.00           H  
ATOM   1174  N   LYS    26      20.099  15.978  42.456  1.00  0.00           N  
ATOM   1175  CA  LYS    26      20.911  17.211  42.326  1.00  0.00           C  
ATOM   1176  C   LYS    26      22.430  17.020  42.514  1.00  0.00           C  
ATOM   1177  O   LYS    26      23.177  17.971  42.292  1.00  0.00           O  
ATOM   1178  CB  LYS    26      20.379  18.298  43.287  1.00  0.00           C  
ATOM   1179  CG  LYS    26      18.879  18.642  43.190  1.00  0.00           C  
ATOM   1180  CD  LYS    26      18.382  18.988  41.778  1.00  0.00           C  
ATOM   1181  CE  LYS    26      16.939  19.522  41.736  1.00  0.00           C  
ATOM   1182  NZ  LYS    26      15.992  18.695  42.517  1.00  0.00           N1+
ATOM   1183  H   LYS    26      19.960  15.601  43.389  1.00  0.00           H  
ATOM   1184  HA  LYS    26      20.810  17.590  41.309  1.00  0.00           H  
ATOM   1185  HB2 LYS    26      20.942  19.215  43.110  1.00  0.00           H  
ATOM   1186  HB3 LYS    26      20.583  17.981  44.311  1.00  0.00           H  
ATOM   1187  HG2 LYS    26      18.681  19.487  43.851  1.00  0.00           H  
ATOM   1188  HG3 LYS    26      18.307  17.793  43.553  1.00  0.00           H  
ATOM   1189  HD2 LYS    26      18.431  18.093  41.158  1.00  0.00           H  
ATOM   1190  HD3 LYS    26      19.042  19.738  41.339  1.00  0.00           H  
ATOM   1191  HE2 LYS    26      16.623  19.540  40.691  1.00  0.00           H  
ATOM   1192  HE3 LYS    26      16.916  20.545  42.122  1.00  0.00           H  
ATOM   1193  HZ1 LYS    26      16.053  17.705  42.278  1.00  0.00           H  
ATOM   1194  HZ2 LYS    26      16.146  18.812  43.512  1.00  0.00           H  
ATOM   1195  HZ3 LYS    26      15.028  18.998  42.402  1.00  0.00           H  
ATOM   1196  N   CSS    27      22.892  15.840  42.932  1.00  0.00           N  
ATOM   1197  CA  CSS    27      24.270  15.545  43.347  1.00  0.00           C  
ATOM   1198  C   CSS    27      24.917  14.363  42.587  1.00  0.00           C  
ATOM   1199  O   CSS    27      24.552  14.032  41.458  1.00  0.00           O  
ATOM   1200  CB  CSS    27      24.326  15.397  44.885  1.00  0.00           C  
ATOM   1201  SG  CSS    27      23.606  13.778  45.316  1.00  0.00           S  
ATOM   1202  SD  CSS    27      21.556  14.343  45.120  1.00  0.00           S1-
ATOM   1203  H   CSS    27      22.203  15.145  43.192  1.00  0.00           H  
ATOM   1204  HA  CSS    27      24.884  16.414  43.107  1.00  0.00           H  
ATOM   1205  HB2 CSS    27      25.358  15.422  45.235  1.00  0.00           H  
ATOM   1206  HB3 CSS    27      23.752  16.186  45.371  1.00  0.00           H  
ATOM   1207  N   THR    28      26.021  13.843  43.130  1.00  0.00           N  
ATOM   1208  CA  THR    28      27.108  13.217  42.365  1.00  0.00           C  
ATOM   1209  C   THR    28      27.046  11.691  42.285  1.00  0.00           C  
ATOM   1210  O   THR    28      27.293  11.151  41.209  1.00  0.00           O  
ATOM   1211  CB  THR    28      28.451  13.661  42.959  1.00  0.00           C  
ATOM   1212  CG2 THR    28      28.645  15.174  42.832  1.00  0.00           C  
ATOM   1213  OG1 THR    28      28.472  13.369  44.337  1.00  0.00           O  
ATOM   1214  H   THR    28      26.240  14.092  44.085  1.00  0.00           H  
ATOM   1215  HA  THR    28      27.068  13.584  41.340  1.00  0.00           H  
ATOM   1216  HB  THR    28      29.267  13.144  42.453  1.00  0.00           H  
ATOM   1217 HG21 THR    28      27.907  15.712  43.427  1.00  0.00           H  
ATOM   1218 HG22 THR    28      29.642  15.442  43.180  1.00  0.00           H  
ATOM   1219 HG23 THR    28      28.549  15.470  41.787  1.00  0.00           H  
ATOM   1220  HG1 THR    28      29.360  13.518  44.676  1.00  0.00           H  
ATOM   1221  N   SER    29      26.631  11.013  43.353  1.00  0.00           N  
ATOM   1222  CA  SER    29      26.521   9.544  43.481  1.00  0.00           C  
ATOM   1223  C   SER    29      25.338   8.953  42.695  1.00  0.00           C  
ATOM   1224  O   SER    29      25.424   7.901  42.055  1.00  0.00           O  
ATOM   1225  CB  SER    29      26.329   9.259  44.976  1.00  0.00           C  
ATOM   1226  OG  SER    29      26.203   7.836  45.180  1.00  0.00           O1-
ATOM   1227  H   SER    29      26.456  11.540  44.197  1.00  0.00           H  
ATOM   1228  HA  SER    29      27.445   9.072  43.148  1.00  0.00           H  
ATOM   1229  HB2 SER    29      27.186   9.633  45.536  1.00  0.00           H  
ATOM   1230  HB3 SER    29      25.423   9.754  45.327  1.00  0.00           H  
ATOM   1231  N   CSS    30      24.229   9.691  42.632  1.00  0.00           N  
ATOM   1232  CA  CSS    30      22.973   9.178  42.100  1.00  0.00           C  
ATOM   1233  C   CSS    30      22.989   9.187  40.564  1.00  0.00           C  
ATOM   1234  O   CSS    30      22.979  10.244  39.923  1.00  0.00           O  
ATOM   1235  CB  CSS    30      21.822   9.974  42.730  1.00  0.00           C  
ATOM   1236  SG  CSS    30      21.986   9.627  44.518  1.00  0.00           S  
ATOM   1237  SD  CSS    30      20.965  11.237  45.493  1.00  0.00           S1-
ATOM   1238  H   CSS    30      24.194  10.534  43.186  1.00  0.00           H  
ATOM   1239  HA  CSS    30      22.865   8.141  42.421  1.00  0.00           H  
ATOM   1240  HB2 CSS    30      21.940  11.043  42.549  1.00  0.00           H  
ATOM   1241  HB3 CSS    30      20.855   9.616  42.376  1.00  0.00           H  
ATOM   1242  N   LYS    31      23.084   8.003  39.947  1.00  0.00           N  
ATOM   1243  CA  LYS    31      22.942   7.803  38.496  1.00  0.00           C  
ATOM   1244  C   LYS    31      21.583   7.161  38.239  1.00  0.00           C  
ATOM   1245  O   LYS    31      21.252   6.169  38.872  1.00  0.00           O  
ATOM   1246  CB  LYS    31      24.122   6.992  37.928  1.00  0.00           C  
ATOM   1247  CG  LYS    31      25.473   7.716  38.075  1.00  0.00           C  
ATOM   1248  CD  LYS    31      25.586   9.005  37.229  1.00  0.00           C  
ATOM   1249  CE  LYS    31      26.347  10.127  37.947  1.00  0.00           C  
ATOM   1250  NZ  LYS    31      25.635  10.580  39.165  1.00  0.00           N1+
ATOM   1251  H   LYS    31      23.151   7.177  40.531  1.00  0.00           H  
ATOM   1252  HA  LYS    31      22.912   8.774  38.007  1.00  0.00           H  
ATOM   1253  HB2 LYS    31      23.942   6.786  36.871  1.00  0.00           H  
ATOM   1254  HB3 LYS    31      24.177   6.036  38.453  1.00  0.00           H  
ATOM   1255  HG2 LYS    31      26.267   7.035  37.766  1.00  0.00           H  
ATOM   1256  HG3 LYS    31      25.640   7.933  39.130  1.00  0.00           H  
ATOM   1257  HD2 LYS    31      24.605   9.382  36.945  1.00  0.00           H  
ATOM   1258  HD3 LYS    31      26.111   8.762  36.303  1.00  0.00           H  
ATOM   1259  HE2 LYS    31      26.473  10.967  37.259  1.00  0.00           H  
ATOM   1260  HE3 LYS    31      27.340   9.758  38.222  1.00  0.00           H  
ATOM   1261  HZ1 LYS    31      24.693  10.925  39.003  1.00  0.00           H  
ATOM   1262  HZ2 LYS    31      25.544   9.812  39.822  1.00  0.00           H  
ATOM   1263  HZ3 LYS    31      26.173  11.271  39.683  1.00  0.00           H  
ATOM   1264  N   LYS    32      20.765   7.877  37.472  1.00  0.00           N  
ATOM   1265  CA  LYS    32      19.318   8.020  37.662  1.00  0.00           C  
ATOM   1266  C   LYS    32      18.659   8.180  36.300  1.00  0.00           C  
ATOM   1267  O   LYS    32      19.251   8.841  35.446  1.00  0.00           O  
ATOM   1268  CB  LYS    32      19.109   9.298  38.512  1.00  0.00           C  
ATOM   1269  CG  LYS    32      17.664   9.679  38.888  1.00  0.00           C  
ATOM   1270  CD  LYS    32      17.071   8.666  39.865  1.00  0.00           C  
ATOM   1271  CE  LYS    32      15.710   9.073  40.433  1.00  0.00           C  
ATOM   1272  NZ  LYS    32      15.387   8.242  41.618  1.00  0.00           N1+
ATOM   1273  H   LYS    32      21.178   8.575  36.873  1.00  0.00           H  
ATOM   1274  HA  LYS    32      18.909   7.137  38.165  1.00  0.00           H  
ATOM   1275  HB2 LYS    32      19.532  10.142  37.965  1.00  0.00           H  
ATOM   1276  HB3 LYS    32      19.682   9.200  39.436  1.00  0.00           H  
ATOM   1277  HG2 LYS    32      17.042   9.751  37.996  1.00  0.00           H  
ATOM   1278  HG3 LYS    32      17.683  10.658  39.367  1.00  0.00           H  
ATOM   1279  HD2 LYS    32      17.773   8.523  40.689  1.00  0.00           H  
ATOM   1280  HD3 LYS    32      16.941   7.724  39.337  1.00  0.00           H  
ATOM   1281  HE2 LYS    32      14.956   8.932  39.651  1.00  0.00           H  
ATOM   1282  HE3 LYS    32      15.716  10.130  40.712  1.00  0.00           H  
ATOM   1283  HZ1 LYS    32      15.526   7.249  41.393  1.00  0.00           H  
ATOM   1284  HZ2 LYS    32      16.047   8.398  42.366  1.00  0.00           H  
ATOM   1285  HZ3 LYS    32      14.450   8.407  41.957  1.00  0.00           H  
ATOM   1286  N   SER    33      17.428   7.709  36.168  1.00  0.00           N  
ATOM   1287  CA  SER    33      16.592   7.974  34.995  1.00  0.00           C  
ATOM   1288  C   SER    33      15.398   8.867  35.340  1.00  0.00           C  
ATOM   1289  O   SER    33      14.916   8.883  36.476  1.00  0.00           O  
ATOM   1290  CB  SER    33      16.107   6.667  34.367  1.00  0.00           C  
ATOM   1291  OG  SER    33      16.022   6.946  32.968  1.00  0.00           O1-
ATOM   1292  H   SER    33      17.014   7.187  36.924  1.00  0.00           H  
ATOM   1293  HA  SER    33      17.192   8.492  34.246  1.00  0.00           H  
ATOM   1294  HB2 SER    33      16.827   5.869  34.530  1.00  0.00           H  
ATOM   1295  HB3 SER    33      15.133   6.379  34.761  1.00  0.00           H  
ATOM   1296  N   CSS    34      14.873   9.580  34.342  1.00  0.00           N  
ATOM   1297  CA  CSS    34      13.576  10.258  34.402  1.00  0.00           C  
ATOM   1298  C   CSS    34      12.478   9.312  33.893  1.00  0.00           C  
ATOM   1299  O   CSS    34      11.829   9.572  32.874  1.00  0.00           O  
ATOM   1300  CB  CSS    34      13.617  11.642  33.714  1.00  0.00           C  
ATOM   1301  SG  CSS    34      14.610  11.573  32.174  1.00  0.00           S  
ATOM   1302  SD  CSS    34      13.578  10.308  30.776  1.00  0.00           S1-
ATOM   1303  H   CSS    34      15.276   9.432  33.420  1.00  0.00           H  
ATOM   1304  HA  CSS    34      13.335  10.448  35.448  1.00  0.00           H  
ATOM   1305  HB2 CSS    34      12.610  11.993  33.484  1.00  0.00           H  
ATOM   1306  HB3 CSS    34      14.108  12.353  34.379  1.00  0.00           H  
ATOM   1307  N   CSS    35      12.408   8.095  34.421  1.00  0.00           N  
ATOM   1308  CA  CSS    35      11.836   6.989  33.661  1.00  0.00           C  
ATOM   1309  C   CSS    35      11.305   5.864  34.555  1.00  0.00           C  
ATOM   1310  O   CSS    35      11.874   5.575  35.608  1.00  0.00           O  
ATOM   1311  CB  CSS    35      12.952   6.513  32.716  1.00  0.00           C  
ATOM   1312  SG  CSS    35      12.208   6.161  31.102  1.00  0.00           S  
ATOM   1313  SD  CSS    35      11.234   7.919  30.322  1.00  0.00           S1-
ATOM   1314  H   CSS    35      13.009   7.863  35.203  1.00  0.00           H  
ATOM   1315  HA  CSS    35      10.989   7.352  33.079  1.00  0.00           H  
ATOM   1316  HB2 CSS    35      13.690   7.297  32.546  1.00  0.00           H  
ATOM   1317  HB3 CSS    35      13.450   5.621  33.100  1.00  0.00           H  
ATOM   1318  N   SER    36      10.221   5.230  34.113  1.00  0.00           N  
ATOM   1319  CA  SER    36       9.568   4.108  34.792  1.00  0.00           C  
ATOM   1320  C   SER    36       9.382   2.887  33.877  1.00  0.00           C  
ATOM   1321  O   SER    36       9.407   1.757  34.372  1.00  0.00           O  
ATOM   1322  CB  SER    36       8.221   4.566  35.385  1.00  0.00           C  
ATOM   1323  OG  SER    36       7.488   5.272  34.344  1.00  0.00           O1-
ATOM   1324  H   SER    36       9.690   5.618  33.346  1.00  0.00           H  
ATOM   1325  HA  SER    36      10.190   3.781  35.625  1.00  0.00           H  
ATOM   1326  HB2 SER    36       7.642   3.714  35.739  1.00  0.00           H  
ATOM   1327  HB3 SER    36       8.399   5.251  36.214  1.00  0.00           H  
ATOM   1328  N   CSS    37       9.317   3.074  32.549  1.00  0.00           N  
ATOM   1329  CA  CSS    37       9.046   2.009  31.579  1.00  0.00           C  
ATOM   1330  C   CSS    37      10.273   1.511  30.778  1.00  0.00           C  
ATOM   1331  O   CSS    37      10.216   0.445  30.162  1.00  0.00           O  
ATOM   1332  CB  CSS    37       7.835   2.435  30.730  1.00  0.00           C  
ATOM   1333  SG  CSS    37       8.363   3.518  29.351  1.00  0.00           S  
ATOM   1334  SD  CSS    37       9.388   5.269  30.084  1.00  0.00           S1-
ATOM   1335  H   CSS    37       9.255   4.023  32.199  1.00  0.00           H  
ATOM   1336  HA  CSS    37       8.708   1.138  32.143  1.00  0.00           H  
ATOM   1337  HB2 CSS    37       7.371   1.549  30.301  1.00  0.00           H  
ATOM   1338  HB3 CSS    37       7.106   2.966  31.344  1.00  0.00           H  
ATOM   1339  N   CSS    38      11.414   2.214  30.834  1.00  0.00           N  
ATOM   1340  CA  CSS    38      12.691   1.786  30.230  1.00  0.00           C  
ATOM   1341  C   CSS    38      13.939   2.328  30.982  1.00  0.00           C  
ATOM   1342  O   CSS    38      13.781   3.100  31.926  1.00  0.00           O  
ATOM   1343  CB  CSS    38      12.773   2.040  28.699  1.00  0.00           C  
ATOM   1344  SG  CSS    38      11.410   3.091  28.111  1.00  0.00           S  
ATOM   1345  SD  CSS    38      12.362   5.003  28.103  1.00  0.00           S1-
ATOM   1346  H   CSS    38      11.412   3.073  31.364  1.00  0.00           H  
ATOM   1347  HA  CSS    38      12.724   0.705  30.361  1.00  0.00           H  
ATOM   1348  HB2 CSS    38      13.712   2.524  28.428  1.00  0.00           H  
ATOM   1349  HB3 CSS    38      12.687   1.089  28.173  1.00  0.00           H  
ATOM   1350  N   PRO    39      15.164   1.823  30.691  1.00  0.00           N  
ATOM   1351  CA  PRO    39      16.356   2.006  31.543  1.00  0.00           C  
ATOM   1352  C   PRO    39      17.071   3.375  31.485  1.00  0.00           C  
ATOM   1353  O   PRO    39      16.942   4.115  30.515  1.00  0.00           O  
ATOM   1354  CD  PRO    39      15.434   0.742  29.747  1.00  0.00           C  
ATOM   1355  CG  PRO    39      16.443  -0.154  30.449  1.00  0.00           C  
ATOM   1356  CB  PRO    39      17.321   0.889  31.123  1.00  0.00           C  
ATOM   1357  HA  PRO    39      16.055   1.831  32.576  1.00  0.00           H  
ATOM   1358  HB2 PRO    39      18.017   1.272  30.375  1.00  0.00           H  
ATOM   1359  HB3 PRO    39      17.857   0.473  31.976  1.00  0.00           H  
ATOM   1360  HG2 PRO    39      17.005  -0.768  29.745  1.00  0.00           H  
ATOM   1361  HG3 PRO    39      15.943  -0.769  31.200  1.00  0.00           H  
ATOM   1362  HD2 PRO    39      15.875   1.160  28.840  1.00  0.00           H  
ATOM   1363  HD3 PRO    39      14.554   0.154  29.494  1.00  0.00           H  
ATOM   1364  N   ALA    40      17.993   3.596  32.433  1.00  0.00           N  
ATOM   1365  CA  ALA    40      18.794   4.821  32.610  1.00  0.00           C  
ATOM   1366  C   ALA    40      19.901   5.062  31.552  1.00  0.00           C  
ATOM   1367  O   ALA    40      20.666   6.024  31.639  1.00  0.00           O  
ATOM   1368  CB  ALA    40      19.391   4.783  34.026  1.00  0.00           C  
ATOM   1369  H   ALA    40      18.156   2.862  33.100  1.00  0.00           H  
ATOM   1370  HA  ALA    40      18.116   5.674  32.545  1.00  0.00           H  
ATOM   1371  HB1 ALA    40      18.607   4.606  34.762  1.00  0.00           H  
ATOM   1372  HB2 ALA    40      20.135   3.988  34.092  1.00  0.00           H  
ATOM   1373  HB3 ALA    40      19.865   5.741  34.245  1.00  0.00           H  
ATOM   1374  N   GLU    41      20.046   4.164  30.579  1.00  0.00           N  
ATOM   1375  CA  GLU    41      20.939   4.275  29.416  1.00  0.00           C  
ATOM   1376  C   GLU    41      20.185   4.413  28.074  1.00  0.00           C  
ATOM   1377  O   GLU    41      20.766   4.221  27.005  1.00  0.00           O  
ATOM   1378  CB  GLU    41      21.943   3.106  29.419  1.00  0.00           C  
ATOM   1379  CG  GLU    41      21.304   1.707  29.339  1.00  0.00           C  
ATOM   1380  CD  GLU    41      21.122   1.062  30.723  1.00  0.00           C  
ATOM   1381  OE1 GLU    41      21.850   0.087  31.008  1.00  0.00           O  
ATOM   1382  OE2 GLU    41      20.239   1.526  31.482  1.00  0.00           O1-
ATOM   1383  H   GLU    41      19.574   3.276  30.724  1.00  0.00           H  
ATOM   1384  HA  GLU    41      21.519   5.192  29.514  1.00  0.00           H  
ATOM   1385  HB2 GLU    41      22.563   3.168  30.315  1.00  0.00           H  
ATOM   1386  HB3 GLU    41      22.613   3.228  28.567  1.00  0.00           H  
ATOM   1387  HG2 GLU    41      21.958   1.072  28.736  1.00  0.00           H  
ATOM   1388  HG3 GLU    41      20.343   1.758  28.822  1.00  0.00           H  
ATOM   1389  N   CSS    42      18.877   4.678  28.113  1.00  0.00           N  
ATOM   1390  CA  CSS    42      18.003   4.633  26.944  1.00  0.00           C  
ATOM   1391  C   CSS    42      18.173   5.853  25.999  1.00  0.00           C  
ATOM   1392  O   CSS    42      18.173   7.015  26.407  1.00  0.00           O  
ATOM   1393  CB  CSS    42      16.583   4.390  27.465  1.00  0.00           C  
ATOM   1394  SG  CSS    42      15.588   3.906  26.031  1.00  0.00           S  
ATOM   1395  SD  CSS    42      14.899   5.891  25.673  1.00  0.00           S1-
ATOM   1396  H   CSS    42      18.438   4.819  29.017  1.00  0.00           H  
ATOM   1397  HA  CSS    42      18.285   3.746  26.377  1.00  0.00           H  
ATOM   1398  HB2 CSS    42      16.578   3.550  28.157  1.00  0.00           H  
ATOM   1399  HB3 CSS    42      16.178   5.283  27.945  1.00  0.00           H  
ATOM   1400  N   GLU    43      18.387   5.568  24.707  1.00  0.00           N  
ATOM   1401  CA  GLU    43      18.854   6.542  23.704  1.00  0.00           C  
ATOM   1402  C   GLU    43      17.787   7.547  23.249  1.00  0.00           C  
ATOM   1403  O   GLU    43      18.136   8.693  22.968  1.00  0.00           O  
ATOM   1404  CB  GLU    43      19.438   5.760  22.507  1.00  0.00           C  
ATOM   1405  CG  GLU    43      19.745   6.552  21.217  1.00  0.00           C  
ATOM   1406  CD  GLU    43      20.783   7.683  21.343  1.00  0.00           C  
ATOM   1407  OE1 GLU    43      21.342   7.877  22.445  1.00  0.00           O  
ATOM   1408  OE2 GLU    43      21.027   8.351  20.309  1.00  0.00           O1-
ATOM   1409  H   GLU    43      18.374   4.598  24.445  1.00  0.00           H  
ATOM   1410  HA  GLU    43      19.663   7.132  24.140  1.00  0.00           H  
ATOM   1411  HB2 GLU    43      18.722   4.982  22.234  1.00  0.00           H  
ATOM   1412  HB3 GLU    43      20.349   5.255  22.834  1.00  0.00           H  
ATOM   1413  HG2 GLU    43      18.812   6.958  20.822  1.00  0.00           H  
ATOM   1414  HG3 GLU    43      20.110   5.835  20.477  1.00  0.00           H  
ATOM   1415  N   LYS    44      16.498   7.174  23.194  1.00  0.00           N  
ATOM   1416  CA  LYS    44      15.453   8.074  22.676  1.00  0.00           C  
ATOM   1417  C   LYS    44      15.353   9.350  23.529  1.00  0.00           C  
ATOM   1418  O   LYS    44      15.090  10.421  22.986  1.00  0.00           O  
ATOM   1419  CB  LYS    44      14.066   7.399  22.633  1.00  0.00           C  
ATOM   1420  CG  LYS    44      13.925   6.018  21.963  1.00  0.00           C  
ATOM   1421  CD  LYS    44      14.146   6.034  20.439  1.00  0.00           C  
ATOM   1422  CE  LYS    44      13.300   4.970  19.721  1.00  0.00           C  
ATOM   1423  NZ  LYS    44      13.722   3.595  20.016  1.00  0.00           N  
ATOM   1424  H   LYS    44      16.220   6.308  23.641  1.00  0.00           H  
ATOM   1425  HA  LYS    44      15.728   8.380  21.667  1.00  0.00           H  
ATOM   1426  HB2 LYS    44      13.375   8.085  22.141  1.00  0.00           H  
ATOM   1427  HB3 LYS    44      13.708   7.310  23.654  1.00  0.00           H  
ATOM   1428  HG2 LYS    44      12.907   5.678  22.160  1.00  0.00           H  
ATOM   1429  HG3 LYS    44      14.604   5.301  22.426  1.00  0.00           H  
ATOM   1430  HD2 LYS    44      15.204   5.890  20.217  1.00  0.00           H  
ATOM   1431  HD3 LYS    44      13.843   7.006  20.049  1.00  0.00           H  
ATOM   1432  HE2 LYS    44      13.375   5.123  18.646  1.00  0.00           H  
ATOM   1433  HE3 LYS    44      12.257   5.085  20.015  1.00  0.00           H  
ATOM   1434  HZ1 LYS    44      14.621   3.423  19.601  1.00  0.00           H  
ATOM   1435  HZ2 LYS    44      13.056   2.957  19.548  1.00  0.00           H  
ATOM   1436  N   CSS    45      15.620   9.237  24.838  1.00  0.00           N  
ATOM   1437  CA  CSS    45      15.541  10.346  25.795  1.00  0.00           C  
ATOM   1438  C   CSS    45      16.890  10.852  26.304  1.00  0.00           C  
ATOM   1439  O   CSS    45      16.932  11.740  27.156  1.00  0.00           O  
ATOM   1440  CB  CSS    45      14.633  10.006  26.973  1.00  0.00           C  
ATOM   1441  SG  CSS    45      13.022   9.585  26.249  1.00  0.00           S  
ATOM   1442  SD  CSS    45      12.905   7.772  27.349  1.00  0.00           S1-
ATOM   1443  H   CSS    45      15.793   8.310  25.208  1.00  0.00           H  
ATOM   1444  HA  CSS    45      15.094  11.182  25.273  1.00  0.00           H  
ATOM   1445  HB2 CSS    45      15.039   9.163  27.533  1.00  0.00           H  
ATOM   1446  HB3 CSS    45      14.510  10.867  27.631  1.00  0.00           H  
ATOM   1447  N   ALA    46      18.002  10.412  25.707  1.00  0.00           N  
ATOM   1448  CA  ALA    46      19.320  10.971  26.007  1.00  0.00           C  
ATOM   1449  C   ALA    46      19.409  12.490  25.720  1.00  0.00           C  
ATOM   1450  O   ALA    46      20.340  13.145  26.189  1.00  0.00           O  
ATOM   1451  CB  ALA    46      20.361  10.170  25.214  1.00  0.00           C  
ATOM   1452  H   ALA    46      17.929   9.685  25.004  1.00  0.00           H  
ATOM   1453  HA  ALA    46      19.517  10.832  27.071  1.00  0.00           H  
ATOM   1454  HB1 ALA    46      20.305   9.116  25.490  1.00  0.00           H  
ATOM   1455  HB2 ALA    46      20.177  10.264  24.144  1.00  0.00           H  
ATOM   1456  HB3 ALA    46      21.361  10.541  25.437  1.00  0.00           H  
ATOM   1457  N   LYS    47      18.460  13.044  24.945  1.00  0.00           N  
ATOM   1458  CA  LYS    47      18.416  14.446  24.508  1.00  0.00           C  
ATOM   1459  C   LYS    47      17.299  15.268  25.195  1.00  0.00           C  
ATOM   1460  O   LYS    47      17.517  16.429  25.528  1.00  0.00           O  
ATOM   1461  CB  LYS    47      18.263  14.520  22.969  1.00  0.00           C  
ATOM   1462  CG  LYS    47      18.844  13.373  22.113  1.00  0.00           C  
ATOM   1463  CD  LYS    47      20.349  13.094  22.292  1.00  0.00           C  
ATOM   1464  CE  LYS    47      20.877  12.026  21.320  1.00  0.00           C  
ATOM   1465  NZ  LYS    47      20.013  10.843  21.264  1.00  0.00           N  
ATOM   1466  H   LYS    47      17.745  12.420  24.603  1.00  0.00           H  
ATOM   1467  HA  LYS    47      19.362  14.920  24.771  1.00  0.00           H  
ATOM   1468  HB2 LYS    47      18.701  15.461  22.632  1.00  0.00           H  
ATOM   1469  HB3 LYS    47      17.199  14.566  22.734  1.00  0.00           H  
ATOM   1470  HG2 LYS    47      18.665  13.619  21.065  1.00  0.00           H  
ATOM   1471  HG3 LYS    47      18.278  12.467  22.335  1.00  0.00           H  
ATOM   1472  HD2 LYS    47      20.547  12.750  23.303  1.00  0.00           H  
ATOM   1473  HD3 LYS    47      20.908  14.016  22.132  1.00  0.00           H  
ATOM   1474  HE2 LYS    47      21.876  11.724  21.631  1.00  0.00           H  
ATOM   1475  HE3 LYS    47      20.934  12.455  20.320  1.00  0.00           H  
ATOM   1476  HZ1 LYS    47      19.966  10.381  22.165  1.00  0.00           H  
ATOM   1477  HZ2 LYS    47      20.456  10.112  20.689  1.00  0.00           H  
ATOM   1478  N   ASP    48      16.105  14.686  25.344  1.00  0.00           N  
ATOM   1479  CA  ASP    48      14.866  15.262  25.903  1.00  0.00           C  
ATOM   1480  C   ASP    48      13.929  14.097  26.270  1.00  0.00           C  
ATOM   1481  O   ASP    48      13.912  13.110  25.536  1.00  0.00           O  
ATOM   1482  CB  ASP    48      14.186  16.158  24.848  1.00  0.00           C  
ATOM   1483  CG  ASP    48      12.749  16.562  25.213  1.00  0.00           C  
ATOM   1484  OD1 ASP    48      12.495  16.832  26.410  1.00  0.00           O  
ATOM   1485  OD2 ASP    48      11.908  16.603  24.287  1.00  0.00           O1-
ATOM   1486  H   ASP    48      16.014  13.723  25.055  1.00  0.00           H  
ATOM   1487  HA  ASP    48      15.081  15.847  26.797  1.00  0.00           H  
ATOM   1488  HB2 ASP    48      14.165  15.624  23.895  1.00  0.00           H  
ATOM   1489  HB3 ASP    48      14.782  17.062  24.712  1.00  0.00           H  
ATOM   1490  N   CSS    49      13.119  14.188  27.334  1.00  0.00           N  
ATOM   1491  CA  CSS    49      12.190  13.104  27.662  1.00  0.00           C  
ATOM   1492  C   CSS    49      10.914  13.165  26.813  1.00  0.00           C  
ATOM   1493  O   CSS    49       9.849  13.582  27.267  1.00  0.00           O  
ATOM   1494  CB  CSS    49      11.886  12.978  29.154  1.00  0.00           C  
ATOM   1495  SG  CSS    49      11.020  11.370  29.170  1.00  0.00           S  
ATOM   1496  SD  CSS    49      10.255  11.070  31.130  1.00  0.00           S1-
ATOM   1497  H   CSS    49      12.981  15.099  27.752  1.00  0.00           H  
ATOM   1498  HA  CSS    49      12.694  12.175  27.397  1.00  0.00           H  
ATOM   1499  HB2 CSS    49      12.803  12.917  29.741  1.00  0.00           H  
ATOM   1500  HB3 CSS    49      11.226  13.774  29.500  1.00  0.00           H  
ATOM   1501  N   VAL    50      11.026  12.596  25.618  1.00  0.00           N  
ATOM   1502  CA  VAL    50       9.987  12.525  24.583  1.00  0.00           C  
ATOM   1503  C   VAL    50       8.762  11.649  24.924  1.00  0.00           C  
ATOM   1504  O   VAL    50       7.837  11.566  24.114  1.00  0.00           O  
ATOM   1505  CB  VAL    50      10.640  12.170  23.226  1.00  0.00           C  
ATOM   1506  CG1 VAL    50      11.392  13.388  22.673  1.00  0.00           C  
ATOM   1507  CG2 VAL    50      11.665  11.026  23.283  1.00  0.00           C  
ATOM   1508  H   VAL    50      11.959  12.292  25.359  1.00  0.00           H  
ATOM   1509  HA  VAL    50       9.576  13.529  24.484  1.00  0.00           H  
ATOM   1510  HB  VAL    50       9.861  11.907  22.510  1.00  0.00           H  
ATOM   1511 HG11 VAL    50      11.815  13.153  21.697  1.00  0.00           H  
ATOM   1512 HG12 VAL    50      10.707  14.230  22.571  1.00  0.00           H  
ATOM   1513 HG13 VAL    50      12.196  13.680  23.350  1.00  0.00           H  
ATOM   1514 HG21 VAL    50      11.254  10.183  23.828  1.00  0.00           H  
ATOM   1515 HG22 VAL    50      11.914  10.703  22.274  1.00  0.00           H  
ATOM   1516 HG23 VAL    50      12.581  11.345  23.782  1.00  0.00           H  
ATOM   1517  N   CSS    51       8.655  11.138  26.161  1.00  0.00           N  
ATOM   1518  CA  CSS    51       7.605  10.235  26.678  1.00  0.00           C  
ATOM   1519  C   CSS    51       6.290  10.962  27.007  1.00  0.00           C  
ATOM   1520  O   CSS    51       5.713  10.827  28.087  1.00  0.00           O  
ATOM   1521  CB  CSS    51       8.111   9.444  27.901  1.00  0.00           C  
ATOM   1522  SG  CSS    51       9.779   8.847  27.496  1.00  0.00           S  
ATOM   1523  SD  CSS    51       9.749   6.725  27.306  1.00  0.00           S1-
ATOM   1524  H   CSS    51       9.409  11.357  26.796  1.00  0.00           H  
ATOM   1525  HA  CSS    51       7.373   9.526  25.886  1.00  0.00           H  
ATOM   1526  HB2 CSS    51       8.187  10.101  28.768  1.00  0.00           H  
ATOM   1527  HB3 CSS    51       7.453   8.602  28.119  1.00  0.00           H  
ATOM   1528  N   LYS    52       5.839  11.817  26.094  1.00  0.00           N  
ATOM   1529  CA  LYS    52       4.811  12.827  26.330  1.00  0.00           C  
ATOM   1530  C   LYS    52       3.381  12.304  26.072  1.00  0.00           C  
ATOM   1531  O   LYS    52       2.518  13.079  25.668  1.00  0.00           O  
ATOM   1532  CB  LYS    52       5.191  14.106  25.550  1.00  0.00           C  
ATOM   1533  CG  LYS    52       6.548  14.693  25.997  1.00  0.00           C  
ATOM   1534  CD  LYS    52       6.878  16.008  25.272  1.00  0.00           C  
ATOM   1535  CE  LYS    52       8.150  16.663  25.830  1.00  0.00           C  
ATOM   1536  NZ  LYS    52       9.353  15.915  25.466  1.00  0.00           N  
ATOM   1537  H   LYS    52       6.363  11.858  25.225  1.00  0.00           H  
ATOM   1538  HA  LYS    52       4.834  13.083  27.390  1.00  0.00           H  
ATOM   1539  HB2 LYS    52       4.420  14.860  25.717  1.00  0.00           H  
ATOM   1540  HB3 LYS    52       5.228  13.880  24.483  1.00  0.00           H  
ATOM   1541  HG2 LYS    52       7.344  13.977  25.799  1.00  0.00           H  
ATOM   1542  HG3 LYS    52       6.511  14.879  27.072  1.00  0.00           H  
ATOM   1543  HD2 LYS    52       6.050  16.704  25.413  1.00  0.00           H  
ATOM   1544  HD3 LYS    52       6.999  15.822  24.204  1.00  0.00           H  
ATOM   1545  HE2 LYS    52       8.076  16.703  26.916  1.00  0.00           H  
ATOM   1546  HE3 LYS    52       8.243  17.679  25.447  1.00  0.00           H  
ATOM   1547  HZ1 LYS    52      10.163  16.246  25.990  1.00  0.00           H  
ATOM   1548  HZ2 LYS    52       9.644  16.095  24.512  1.00  0.00           H  
ATOM   1549  N   GLY    53       3.118  11.009  26.284  1.00  0.00           N  
ATOM   1550  CA  GLY    53       1.811  10.374  26.061  1.00  0.00           C  
ATOM   1551  C   GLY    53       1.645   9.064  26.839  1.00  0.00           C  
ATOM   1552  O   GLY    53       2.625   8.463  27.279  1.00  0.00           O  
ATOM   1553  H   GLY    53       3.850  10.432  26.683  1.00  0.00           H  
ATOM   1554  HA2 GLY    53       1.014  11.055  26.364  1.00  0.00           H  
ATOM   1555  HA3 GLY    53       1.680  10.161  25.000  1.00  0.00           H  
ATOM   1556  N   GLY    54       0.401   8.646  27.068  1.00  0.00           N  
ATOM   1557  CA  GLY    54       0.084   7.483  27.904  1.00  0.00           C  
ATOM   1558  C   GLY    54      -1.402   7.349  28.237  1.00  0.00           C  
ATOM   1559  O   GLY    54      -1.773   7.280  29.405  1.00  0.00           O  
ATOM   1560  H   GLY    54      -0.364   9.188  26.658  1.00  0.00           H  
ATOM   1561  HA2 GLY    54       0.399   6.582  27.378  1.00  0.00           H  
ATOM   1562  HA3 GLY    54       0.641   7.549  28.839  1.00  0.00           H  
ATOM   1563  N   GLU    55      -2.270   7.323  27.225  1.00  0.00           N  
ATOM   1564  CA  GLU    55      -3.735   7.480  27.335  1.00  0.00           C  
ATOM   1565  C   GLU    55      -4.464   6.210  27.846  1.00  0.00           C  
ATOM   1566  O   GLU    55      -5.594   5.906  27.463  1.00  0.00           O  
ATOM   1567  CB  GLU    55      -4.302   8.013  25.998  1.00  0.00           C  
ATOM   1568  CG  GLU    55      -3.849   9.441  25.623  1.00  0.00           C  
ATOM   1569  CD  GLU    55      -2.324   9.583  25.503  1.00  0.00           C  
ATOM   1570  OE1 GLU    55      -1.710   8.742  24.812  1.00  0.00           O  
ATOM   1571  OE2 GLU    55      -1.738  10.412  26.232  1.00  0.00           O1-
ATOM   1572  H   GLU    55      -1.875   7.464  26.293  1.00  0.00           H  
ATOM   1573  HA  GLU    55      -3.924   8.246  28.089  1.00  0.00           H  
ATOM   1574  HB2 GLU    55      -4.035   7.324  25.195  1.00  0.00           H  
ATOM   1575  HB3 GLU    55      -5.391   8.038  26.063  1.00  0.00           H  
ATOM   1576  HG2 GLU    55      -4.226  10.131  26.381  1.00  0.00           H  
ATOM   1577  HG3 GLU    55      -4.309   9.713  24.670  1.00  0.00           H  
ATOM   1578  N   ALA    56      -3.813   5.444  28.723  1.00  0.00           N  
ATOM   1579  CA  ALA    56      -4.273   4.171  29.262  1.00  0.00           C  
ATOM   1580  C   ALA    56      -4.790   4.336  30.704  1.00  0.00           C  
ATOM   1581  O   ALA    56      -4.050   4.147  31.665  1.00  0.00           O  
ATOM   1582  CB  ALA    56      -3.111   3.177  29.147  1.00  0.00           C  
ATOM   1583  H   ALA    56      -2.924   5.796  29.062  1.00  0.00           H  
ATOM   1584  HA  ALA    56      -5.095   3.792  28.653  1.00  0.00           H  
ATOM   1585  HB1 ALA    56      -2.839   3.037  28.100  1.00  0.00           H  
ATOM   1586  HB2 ALA    56      -2.244   3.543  29.699  1.00  0.00           H  
ATOM   1587  HB3 ALA    56      -3.409   2.221  29.570  1.00  0.00           H  
ATOM   1588  N   ALA    57      -6.076   4.666  30.865  1.00  0.00           N  
ATOM   1589  CA  ALA    57      -6.679   4.886  32.188  1.00  0.00           C  
ATOM   1590  C   ALA    57      -6.731   3.620  33.071  1.00  0.00           C  
ATOM   1591  O   ALA    57      -6.648   3.716  34.292  1.00  0.00           O  
ATOM   1592  CB  ALA    57      -8.081   5.472  31.982  1.00  0.00           C  
ATOM   1593  H   ALA    57      -6.628   4.866  30.043  1.00  0.00           H  
ATOM   1594  HA  ALA    57      -6.077   5.621  32.725  1.00  0.00           H  
ATOM   1595  HB1 ALA    57      -8.021   6.396  31.406  1.00  0.00           H  
ATOM   1596  HB2 ALA    57      -8.715   4.755  31.456  1.00  0.00           H  
ATOM   1597  HB3 ALA    57      -8.530   5.689  32.953  1.00  0.00           H  
ATOM   1598  N   GLU    58      -6.855   2.440  32.456  1.00  0.00           N  
ATOM   1599  CA  GLU    58      -7.010   1.143  33.141  1.00  0.00           C  
ATOM   1600  C   GLU    58      -6.074   0.036  32.616  1.00  0.00           C  
ATOM   1601  O   GLU    58      -5.942  -1.016  33.238  1.00  0.00           O  
ATOM   1602  CB  GLU    58      -8.485   0.723  33.037  1.00  0.00           C  
ATOM   1603  CG  GLU    58      -8.912   0.382  31.599  1.00  0.00           C  
ATOM   1604  CD  GLU    58     -10.407   0.642  31.401  1.00  0.00           C  
ATOM   1605  OE1 GLU    58     -11.210  -0.181  31.892  1.00  0.00           O  
ATOM   1606  OE2 GLU    58     -10.718   1.679  30.772  1.00  0.00           O1-
ATOM   1607  H   GLU    58      -7.043   2.464  31.467  1.00  0.00           H  
ATOM   1608  HA  GLU    58      -6.776   1.265  34.199  1.00  0.00           H  
ATOM   1609  HB2 GLU    58      -8.664  -0.142  33.677  1.00  0.00           H  
ATOM   1610  HB3 GLU    58      -9.097   1.546  33.411  1.00  0.00           H  
ATOM   1611  HG2 GLU    58      -8.676  -0.665  31.391  1.00  0.00           H  
ATOM   1612  HG3 GLU    58      -8.349   0.989  30.885  1.00  0.00           H  
ATOM   1613  N   ALA    59      -5.389   0.272  31.493  1.00  0.00           N  
ATOM   1614  CA  ALA    59      -4.461  -0.673  30.874  1.00  0.00           C  
ATOM   1615  C   ALA    59      -3.013  -0.388  31.315  1.00  0.00           C  
ATOM   1616  O   ALA    59      -2.212   0.144  30.549  1.00  0.00           O  
ATOM   1617  CB  ALA    59      -4.684  -0.664  29.354  1.00  0.00           C  
ATOM   1618  H   ALA    59      -5.468   1.185  31.081  1.00  0.00           H  
ATOM   1619  HA  ALA    59      -4.698  -1.680  31.221  1.00  0.00           H  
ATOM   1620  HB1 ALA    59      -5.712  -0.951  29.131  1.00  0.00           H  
ATOM   1621  HB2 ALA    59      -4.490   0.326  28.944  1.00  0.00           H  
ATOM   1622  HB3 ALA    59      -4.006  -1.378  28.886  1.00  0.00           H  
ATOM   1623  N   GLU    60      -2.718  -0.684  32.583  1.00  0.00           N  
ATOM   1624  CA  GLU    60      -1.371  -0.571  33.167  1.00  0.00           C  
ATOM   1625  C   GLU    60      -0.360  -1.431  32.376  1.00  0.00           C  
ATOM   1626  O   GLU    60      -0.690  -2.543  31.954  1.00  0.00           O  
ATOM   1627  CB  GLU    60      -1.445  -0.962  34.659  1.00  0.00           C  
ATOM   1628  CG  GLU    60      -0.533  -0.134  35.573  1.00  0.00           C  
ATOM   1629  CD  GLU    60       0.947  -0.368  35.276  1.00  0.00           C  
ATOM   1630  OE1 GLU    60       1.491  -1.357  35.810  1.00  0.00           O  
ATOM   1631  OE2 GLU    60       1.495   0.423  34.477  1.00  0.00           O1-
ATOM   1632  H   GLU    60      -3.447  -1.090  33.152  1.00  0.00           H  
ATOM   1633  HA  GLU    60      -1.055   0.471  33.094  1.00  0.00           H  
ATOM   1634  HB2 GLU    60      -2.465  -0.803  35.015  1.00  0.00           H  
ATOM   1635  HB3 GLU    60      -1.224  -2.024  34.776  1.00  0.00           H  
ATOM   1636  HG2 GLU    60      -0.745  -0.404  36.610  1.00  0.00           H  
ATOM   1637  HG3 GLU    60      -0.779   0.925  35.455  1.00  0.00           H  
ATOM   1638  N   ALA    61       0.830  -0.893  32.088  1.00  0.00           N  
ATOM   1639  CA  ALA    61       1.766  -1.471  31.127  1.00  0.00           C  
ATOM   1640  C   ALA    61       3.223  -1.070  31.403  1.00  0.00           C  
ATOM   1641  O   ALA    61       3.576   0.106  31.400  1.00  0.00           O  
ATOM   1642  CB  ALA    61       1.353  -1.036  29.711  1.00  0.00           C  
ATOM   1643  H   ALA    61       1.139  -0.081  32.623  1.00  0.00           H  
ATOM   1644  HA  ALA    61       1.696  -2.558  31.186  1.00  0.00           H  
ATOM   1645  HB1 ALA    61       0.336  -1.372  29.503  1.00  0.00           H  
ATOM   1646  HB2 ALA    61       1.391   0.052  29.633  1.00  0.00           H  
ATOM   1647  HB3 ALA    61       2.033  -1.469  28.977  1.00  0.00           H  
ATOM   1648  N   GLU    62       4.111  -2.064  31.422  1.00  0.00           N  
ATOM   1649  CA  GLU    62       5.556  -1.912  31.663  1.00  0.00           C  
ATOM   1650  C   GLU    62       6.349  -1.356  30.449  1.00  0.00           C  
ATOM   1651  O   GLU    62       7.544  -1.612  30.331  1.00  0.00           O  
ATOM   1652  CB  GLU    62       6.123  -3.267  32.147  1.00  0.00           C  
ATOM   1653  CG  GLU    62       5.410  -3.841  33.390  1.00  0.00           C  
ATOM   1654  CD  GLU    62       5.950  -5.211  33.843  1.00  0.00           C  
ATOM   1655  OE1 GLU    62       6.733  -5.830  33.086  1.00  0.00           O  
ATOM   1656  OE2 GLU    62       5.541  -5.654  34.940  1.00  0.00           O1-
ATOM   1657  H   GLU    62       3.753  -3.006  31.425  1.00  0.00           H  
ATOM   1658  HA  GLU    62       5.690  -1.189  32.470  1.00  0.00           H  
ATOM   1659  HB2 GLU    62       6.037  -3.983  31.327  1.00  0.00           H  
ATOM   1660  HB3 GLU    62       7.179  -3.143  32.390  1.00  0.00           H  
ATOM   1661  HG2 GLU    62       4.346  -3.955  33.174  1.00  0.00           H  
ATOM   1662  HG3 GLU    62       5.515  -3.123  34.207  1.00  0.00           H  
ATOM   1663  N   LYS    63       5.690  -0.692  29.486  1.00  0.00           N  
ATOM   1664  CA  LYS    63       6.284  -0.167  28.242  1.00  0.00           C  
ATOM   1665  C   LYS    63       5.356   0.877  27.581  1.00  0.00           C  
ATOM   1666  O   LYS    63       4.139   0.689  27.589  1.00  0.00           O  
ATOM   1667  CB  LYS    63       6.538  -1.351  27.283  1.00  0.00           C  
ATOM   1668  CG  LYS    63       7.430  -0.970  26.094  1.00  0.00           C  
ATOM   1669  CD  LYS    63       7.729  -2.180  25.195  1.00  0.00           C  
ATOM   1670  CE  LYS    63       8.691  -1.775  24.076  1.00  0.00           C  
ATOM   1671  NZ  LYS    63       8.076  -0.819  23.155  1.00  0.00           N  
ATOM   1672  H   LYS    63       4.727  -0.442  29.675  1.00  0.00           H  
ATOM   1673  HA  LYS    63       7.239   0.304  28.480  1.00  0.00           H  
ATOM   1674  HB2 LYS    63       5.583  -1.730  26.914  1.00  0.00           H  
ATOM   1675  HB3 LYS    63       7.037  -2.155  27.826  1.00  0.00           H  
ATOM   1676  HG2 LYS    63       8.367  -0.558  26.471  1.00  0.00           H  
ATOM   1677  HG3 LYS    63       6.922  -0.212  25.504  1.00  0.00           H  
ATOM   1678  HD2 LYS    63       6.803  -2.564  24.764  1.00  0.00           H  
ATOM   1679  HD3 LYS    63       8.197  -2.964  25.790  1.00  0.00           H  
ATOM   1680  HE2 LYS    63       9.009  -2.653  23.513  1.00  0.00           H  
ATOM   1681  HE3 LYS    63       9.567  -1.313  24.529  1.00  0.00           H  
ATOM   1682  HZ1 LYS    63       7.438  -1.259  22.499  1.00  0.00           H  
ATOM   1683  HZ2 LYS    63       8.816  -0.306  22.680  1.00  0.00           H  
ATOM   1684  N   CSS    64       5.912   1.911  26.936  1.00  0.00           N  
ATOM   1685  CA  CSS    64       5.188   2.844  26.050  1.00  0.00           C  
ATOM   1686  C   CSS    64       5.570   2.658  24.563  1.00  0.00           C  
ATOM   1687  O   CSS    64       6.542   1.976  24.254  1.00  0.00           O  
ATOM   1688  CB  CSS    64       5.369   4.291  26.537  1.00  0.00           C  
ATOM   1689  SG  CSS    64       7.125   4.712  26.305  1.00  0.00           S  
ATOM   1690  SD  CSS    64       6.980   6.797  25.808  1.00  0.00           S1-
ATOM   1691  H   CSS    64       6.918   2.001  26.944  1.00  0.00           H  
ATOM   1692  HA  CSS    64       4.121   2.630  26.117  1.00  0.00           H  
ATOM   1693  HB2 CSS    64       4.765   4.974  25.938  1.00  0.00           H  
ATOM   1694  HB3 CSS    64       5.114   4.384  27.593  1.00  0.00           H  
ATOM   1695  N   SER    65       4.805   3.235  23.636  1.00  0.00           N  
ATOM   1696  CA  SER    65       4.964   3.062  22.183  1.00  0.00           C  
ATOM   1697  C   SER    65       6.162   3.831  21.614  1.00  0.00           C  
ATOM   1698  O   SER    65       6.928   3.304  20.801  1.00  0.00           O  
ATOM   1699  CB  SER    65       3.675   3.532  21.493  1.00  0.00           C  
ATOM   1700  OG  SER    65       3.302   4.797  22.115  1.00  0.00           O1-
ATOM   1701  H   SER    65       4.060   3.875  23.884  1.00  0.00           H  
ATOM   1702  HA  SER    65       5.105   2.004  21.961  1.00  0.00           H  
ATOM   1703  HB2 SER    65       3.828   3.665  20.422  1.00  0.00           H  
ATOM   1704  HB3 SER    65       2.879   2.806  21.665  1.00  0.00           H  
ATOM   1705  N   CSS    66       6.420   5.022  22.155  1.00  0.00           N  
ATOM   1706  CA  CSS    66       7.710   5.694  22.078  1.00  0.00           C  
ATOM   1707  C   CSS    66       8.692   5.033  23.072  1.00  0.00           C  
ATOM   1708  O   CSS    66       9.010   5.595  24.126  1.00  0.00           O  
ATOM   1709  CB  CSS    66       7.472   7.206  22.239  1.00  0.00           C  
ATOM   1710  SG  CSS    66       9.095   8.035  22.174  1.00  0.00           S  
ATOM   1711  SD  CSS    66       9.373   8.376  24.280  1.00  0.00           S1-
ATOM   1712  H   CSS    66       5.707   5.400  22.768  1.00  0.00           H  
ATOM   1713  HA  CSS    66       8.118   5.539  21.079  1.00  0.00           H  
ATOM   1714  HB2 CSS    66       6.861   7.573  21.414  1.00  0.00           H  
ATOM   1715  HB3 CSS    66       6.981   7.435  23.183  1.00  0.00           H  
ATOM   1716  N   CSS    67       9.081   3.786  22.795  1.00  0.00           N  
ATOM   1717  CA  CSS    67      10.377   3.197  23.163  1.00  0.00           C  
ATOM   1718  C   CSS    67      10.584   1.851  22.442  1.00  0.00           C  
ATOM   1719  O   CSS    67      10.554   0.776  23.043  1.00  0.00           O  
ATOM   1720  CB  CSS    67      10.554   3.054  24.688  1.00  0.00           C  
ATOM   1721  SG  CSS    67      12.252   3.653  24.956  1.00  0.00           S  
ATOM   1722  SD  CSS    67      11.816   5.754  25.021  1.00  0.00           S1-
ATOM   1723  H   CSS    67       8.556   3.312  22.067  1.00  0.00           H  
ATOM   1724  HA  CSS    67      11.135   3.880  22.778  1.00  0.00           H  
ATOM   1725  HB2 CSS    67       9.869   3.680  25.254  1.00  0.00           H  
ATOM   1726  HB3 CSS    67      10.466   2.025  25.033  1.00  0.00           H  
ATOM   1727  N   GLN    68      10.630   1.896  21.109  1.00  0.00           N  
ATOM   1728  CA  GLN    68      10.410   0.735  20.239  1.00  0.00           C  
ATOM   1729  C   GLN    68      11.242   0.808  18.953  1.00  0.00           C  
ATOM   1730  O   GLN    68      11.758   1.913  18.659  1.00  0.00           O  
ATOM   1731  OXT GLN    68      11.361  -0.252  18.304  1.00  0.00           O1-
ATOM   1732  CB  GLN    68       8.890   0.653  19.994  1.00  0.00           C  
ATOM   1733  CG  GLN    68       8.397  -0.750  19.619  1.00  0.00           C  
ATOM   1734  CD  GLN    68       6.888  -0.878  19.836  1.00  0.00           C  
ATOM   1735  OE1 GLN    68       6.409  -1.542  20.742  1.00  0.00           O  
ATOM   1736  NE2 GLN    68       6.067  -0.230  19.037  1.00  0.00           N  
ATOM   1737  H   GLN    68      10.759   2.784  20.646  1.00  0.00           H  
ATOM   1738  HA  GLN    68      10.741  -0.165  20.755  1.00  0.00           H  
ATOM   1739  HB2 GLN    68       8.605   1.369  19.221  1.00  0.00           H  
ATOM   1740  HB3 GLN    68       8.373   0.938  20.913  1.00  0.00           H  
ATOM   1741  HG2 GLN    68       8.898  -1.489  20.244  1.00  0.00           H  
ATOM   1742  HG3 GLN    68       8.640  -0.955  18.576  1.00  0.00           H  
ATOM   1743 HE21 GLN    68       6.448   0.446  18.401  1.00  0.00           H  
ATOM   1744 HE22 GLN    68       5.105  -0.234  19.322  1.00  0.00           H  
TER    1745      GLN    68 
HETATM 1746 ZN    ZN A  66      17.547  13.059  45.990  1.00  0.00          ZN2+
HETATM 1747 ZN    ZN A  67      19.442  10.170  44.461  1.00  0.00          ZN2+
HETATM 1748 ZN    ZN A  68      20.733  11.860  47.382  1.00  0.00          ZN2+
HETATM 1749 ZN    ZN A  69      12.006   9.881  30.769  1.00  0.00          ZN2+
HETATM 1750 ZN    ZN A  70      10.557   6.731  29.110  1.00  0.00          ZN2+
HETATM 1751 ZN    ZN A  71      13.127   6.272  26.526  1.00  0.00          ZN2+
HETATM 1752 ZN    ZN A  72       9.676   6.860  25.498  1.00  0.00          ZN2+
HETATM 1753 ZN    ZN A  66      17.509  13.619  45.592  1.00  0.00          ZN2+
HETATM 1754 ZN    ZN A  67      19.131  10.327  45.593  1.00  0.00          ZN2+
HETATM 1755 ZN    ZN A  68      21.150  13.016  46.519  1.00  0.00          ZN2+
HETATM 1756 ZN    ZN A  69      11.728   9.767  31.046  1.00  0.00          ZN2+
HETATM 1757 ZN    ZN A  70      10.693   6.357  29.078  1.00  0.00          ZN2+
HETATM 1758 ZN    ZN A  71      13.115   6.008  26.470  1.00  0.00          ZN2+
HETATM 1759 ZN    ZN A  72       8.923   6.854  25.434  1.00  0.00          ZN2+
CONECT  942  949  943
CONECT  943  942  950  944  946
CONECT  944  943  945  945
CONECT  945  944  944
CONECT  946  943  947  951  952
CONECT  947  946  948
CONECT  948  947
CONECT  949  942
CONECT  950  943
CONECT  951  946
CONECT  952  946
CONECT  967  974  968
CONECT  968  967  975  969  971
CONECT  969  968  970  970
CONECT  970  969  969
CONECT  971  968  972  976  977
CONECT  972  971  973
CONECT  973  972
CONECT  974  967
CONECT  975  968
CONECT  976  971
CONECT  977  971
CONECT 1028 1035 1029
CONECT 1029 1028 1036 1030 1032
CONECT 1030 1029 1031 1031
CONECT 1031 1030 1030
CONECT 1032 1029 1033 1037 1038
CONECT 1033 1032 1034
CONECT 1034 1033
CONECT 1035 1028
CONECT 1036 1029
CONECT 1037 1032
CONECT 1038 1032
CONECT 1053 1060 1054
CONECT 1054 1053 1061 1055 1057
CONECT 1055 1054 1056 1056
CONECT 1056 1055 1055
CONECT 1057 1054 1058 1062 1063
CONECT 1058 1057 1059
CONECT 1059 1058
CONECT 1060 1053
CONECT 1061 1054
CONECT 1062 1057
CONECT 1063 1057
CONECT 1097 1104 1098
CONECT 1098 1097 1105 1099 1101
CONECT 1099 1098 1100 1100
CONECT 1100 1099 1099
CONECT 1101 1098 1102 1106 1107
CONECT 1102 1101 1103
CONECT 1103 1102
CONECT 1104 1097
CONECT 1105 1098
CONECT 1106 1101
CONECT 1107 1101
CONECT 1130 1137 1131
CONECT 1131 1130 1138 1132 1134
CONECT 1132 1131 1133 1133
CONECT 1133 1132 1132
CONECT 1134 1131 1135 1139 1140
CONECT 1135 1134 1136
CONECT 1136 1135
CONECT 1137 1130
CONECT 1138 1131
CONECT 1139 1134
CONECT 1140 1134
CONECT 1163 1170 1164
CONECT 1164 1163 1171 1165 1167
CONECT 1165 1164 1166 1166
CONECT 1166 1165 1165
CONECT 1167 1164 1168 1172 1173
CONECT 1168 1167 1169
CONECT 1169 1168
CONECT 1170 1163
CONECT 1171 1164
CONECT 1172 1167
CONECT 1173 1167
CONECT 1196 1203 1197
CONECT 1197 1196 1204 1198 1200
CONECT 1198 1197 1199 1199
CONECT 1199 1198 1198
CONECT 1200 1197 1201 1205 1206
CONECT 1201 1200 1202
CONECT 1202 1201
CONECT 1203 1196
CONECT 1204 1197
CONECT 1205 1200
CONECT 1206 1200
CONECT 1231 1238 1232
CONECT 1232 1231 1239 1233 1235
CONECT 1233 1232 1234 1234
CONECT 1234 1233 1233
CONECT 1235 1232 1236 1240 1241
CONECT 1236 1235 1237
CONECT 1237 1236
CONECT 1238 1231
CONECT 1239 1232
CONECT 1240 1235
CONECT 1241 1235
CONECT 1296 1303 1297
CONECT 1297 1296 1304 1298 1300
CONECT 1298 1297 1299 1299
CONECT 1299 1298 1298
CONECT 1300 1297 1301 1305 1306
CONECT 1301 1300 1302
CONECT 1302 1301
CONECT 1303 1296
CONECT 1304 1297
CONECT 1305 1300
CONECT 1306 1300
CONECT 1307 1314 1308
CONECT 1308 1307 1315 1309 1311
CONECT 1309 1308 1310 1310
CONECT 1310 1309 1309
CONECT 1311 1308 1312 1316 1317
CONECT 1312 1311 1313
CONECT 1313 1312
CONECT 1314 1307
CONECT 1315 1308
CONECT 1316 1311
CONECT 1317 1311
CONECT 1328 1335 1329
CONECT 1329 1328 1336 1330 1332
CONECT 1330 1329 1331 1331
CONECT 1331 1330 1330
CONECT 1332 1329 1333 1337 1338
CONECT 1333 1332 1334
CONECT 1334 1333
CONECT 1335 1328
CONECT 1336 1329
CONECT 1337 1332
CONECT 1338 1332
CONECT 1339 1346 1340
CONECT 1340 1339 1347 1341 1343
CONECT 1341 1340 1342 1342
CONECT 1342 1341 1341
CONECT 1343 1340 1344 1348 1349
CONECT 1344 1343 1345
CONECT 1345 1344
CONECT 1346 1339
CONECT 1347 1340
CONECT 1348 1343
CONECT 1349 1343
CONECT 1389 1396 1390
CONECT 1390 1389 1397 1391 1393
CONECT 1391 1390 1392 1392
CONECT 1392 1391 1391
CONECT 1393 1390 1394 1398 1399
CONECT 1394 1393 1395
CONECT 1395 1394
CONECT 1396 1389
CONECT 1397 1390
CONECT 1398 1393
CONECT 1399 1393
CONECT 1436 1443 1437
CONECT 1437 1436 1444 1438 1440
CONECT 1438 1437 1439 1439
CONECT 1439 1438 1438
CONECT 1440 1437 1441 1445 1446
CONECT 1441 1440 1442
CONECT 1442 1441
CONECT 1443 1436
CONECT 1444 1437
CONECT 1445 1440
CONECT 1446 1440
CONECT 1490 1497 1491
CONECT 1491 1490 1498 1492 1494
CONECT 1492 1491 1493 1493
CONECT 1493 1492 1492
CONECT 1494 1491 1495 1499 1500
CONECT 1495 1494 1496
CONECT 1496 1495
CONECT 1497 1490
CONECT 1498 1491
CONECT 1499 1494
CONECT 1500 1494
CONECT 1517 1524 1518
CONECT 1518 1517 1525 1519 1521
CONECT 1519 1518 1520 1520
CONECT 1520 1519 1519
CONECT 1521 1518 1522 1526 1527
CONECT 1522 1521 1523
CONECT 1523 1522
CONECT 1524 1517
CONECT 1525 1518
CONECT 1526 1521
CONECT 1527 1521
CONECT 1684 1691 1685
CONECT 1685 1684 1692 1686 1688
CONECT 1686 1685 1687 1687
CONECT 1687 1686 1686
CONECT 1688 1685 1689 1693 1694
CONECT 1689 1688 1690
CONECT 1690 1689
CONECT 1691 1684
CONECT 1692 1685
CONECT 1693 1688
CONECT 1694 1688
CONECT 1705 1712 1706
CONECT 1706 1705 1713 1707 1709
CONECT 1707 1706 1708 1708
CONECT 1708 1707 1707
CONECT 1709 1706 1710 1714 1715
CONECT 1710 1709 1711
CONECT 1711 1710
CONECT 1712 1705
CONECT 1713 1706
CONECT 1714 1709
CONECT 1715 1709
CONECT 1716 1723 1717
CONECT 1717 1716 1724 1718 1720
CONECT 1718 1717 1719 1719
CONECT 1719 1718 1718
CONECT 1720 1717 1721 1725 1726
CONECT 1721 1720 1722
CONECT 1722 1721
CONECT 1723 1716
CONECT 1724 1717
CONECT 1725 1720
CONECT 1726 1720
END
